# Supplementary material for: (Benzyl­diphenyl­phosphine-3κP)[μ-bis(diphenyl­arsino)methane-1:2κ2 As:As′]nona­carbonyl-1κ3 C,2κ3 C,3κ3 C-triangulo-triruthenium(0)
Source: Acta Crystallogr Sect E Struct Rep Online. 2009 Dec 16;66(Pt 1):m73–4. doi: 10.1107/S1600536809053045 (PMC2980180; doi:10.1107/S1600536809053045)
Supplement: Supplementary file 1 [file e-66-00m73-sup1.cif]

##############################################################################
###                                                                        ###
###        Electronic paper (Acta Crystallographica Section E)             ###
###                                                                        ###
##############################################################################
#                                                                            #
# This CIF contains the data in a paper accepted for publication in Acta     #
# Crystallographica Section E. It conforms to the requirements of Notes      #
# for Authors for Section E, and has been peer reviewed under the auspices   #
# of the IUCr Commission on Journals.                                        #
#                                                                            #
# Full details of the Crystallographic Information File format               #
# are given in the paper "The Crystallographic Information File (CIF):       #
# a New Standard Archive File for Crystallography" by S. R. Hall, F. H.      #
# Allen and I. D. Brown [Acta Cryst. (1991), A47, 655-685].                  #
#                                                                            #
# The current version of the core CIF dictionary is obtainable from          #
# ftp://ftp.iucr.org/pub/cif_core.dic. The current version number is 2.4.    #
#                                                                            #
# Software is freely available for graphical display of the structure(s) in  #
# this CIF.  For information consult the CIF home page http://www.iucr.org/  #
# cif/home.html                                                              #
#                                                                            #
# This file may be used for bona fide research purposes within the           #
# scientific community so long as proper attribution is given to the journal # 
# article from which it was obtained.                                        #
#                                                                            #
##############################################################################
                                             
data_global
_audit_creation_method     'form.cif (version 2.0)'
_journal_data_validation_number     ?
_journal_date_recd_electronic     2009-12-07
_journal_date_accepted     2009-12-09
_journal_name_full     'Acta Crystallographica, Section E'
_journal_year     2010
_journal_volume     66
_journal_issue      1
_journal_page_first     m73
_journal_page_last     m74
_journal_paper_category     QM
_journal_coeditor_code     SJ2709
_publ_contact_author_name     'Omar bin Shawkataly'
_publ_contact_author_address
;
      Chemical Sciences Programme
      School of Distance Education
      Universiti Sains Malaysia
      11800 USM, Penang
      Malaysia
;
_publ_contact_author_email     'omarsa@usm.my'
_publ_contact_author_fax     '+60-4-657-6000'
_publ_contact_author_phone     '+60-4-653-3936'
_publ_section_title
;\
(Benzyldiphenylphosphine-3\k<i>P</i>)[\m-bis(diphenylarsino)methane-\
1:2\k^2^<i>As</i>:<i>As</i>']nonacarbonyl-\
1\k^3^<i>C</i>,2\k^3^<i>C</i>,3\k^3^<i>C</i>-<i>triangulo</i>-triruthenium(0)
;
loop_
    _publ_author_name
    _publ_author_footnote
    _publ_author_address
    'Omar bin Shawkataly'
;
      On secondment to: Multimedia University, Melaka Campus,
      Jalan Ayer Keroh Lama, 74750 Melaka, Malaysia.
;
;
      Chemical Sciences Programme
      School of Distance Education
      Universiti Sains Malaysia
      11800 USM, Penang
      Malaysia
;
    'Imthyaz Ahmed Khan' ?
;
      Chemical Sciences Programme
      School of Distance Education
      Universiti Sains Malaysia
      11800 USM, Penang
      Malaysia
;
    'Chin Sing Yeap'
;
      Thomson Reuters ResearcherID: A-5523-2009.
;
;
      X-ray Crystallography Unit
      School of Physics
      Universiti Sains Malaysia
      11800 USM, Penang
      Malaysia
;
    'Hoong-Kun Fun'
;
      Thomson Reuters ResearcherID: A-3561-2009.
      Additional correspondence author, e-mail: hkfun@usm.my.
;
;     X-ray Crystallography Unit
      School of Physics
      Universiti Sains Malaysia
      11800 USM, Penang
      Malaysia
;
data_I
_audit_creation_method     SHELXL-97
_chemical_name_systematic
;
(Benzyldiphenylphosphine-3\k<i>P</i>)[\m-bis(diphenylarsino)methane-
1:2\k^2^<i>As</i>:<i>As</i>']nonacarbonyl-
1\k^3^<i>C</i>,2\k^3^<i>C</i>,3\k^3^<i>C</i>-<i>triangulo</i>-triruthenium(0)
;
_chemical_name_common     ?
_chemical_formula_moiety     'C53 H39 As2 O9 P Ru3'
_chemical_formula_sum     'C53 H39 As2 O9 P Ru3'
_chemical_formula_iupac     '[Ru3 (C25 H22 As2) (C19 H17 P) (C O)9]'
_chemical_formula_weight     1303.86
_chemical_melting_point     ?
_symmetry_cell_setting     Monoclinic
_symmetry_space_group_name_H-M     'P 21/c'
_symmetry_space_group_name_Hall     '-P 2ybc'
loop_
    _symmetry_equiv_pos_as_xyz
    'x, y, z'
    '-x, y+1/2, -z+1/2'
    '-x, -y, -z'
    'x, -y-1/2, z-1/2'
_cell_length_a     13.4824(2)
_cell_length_b     35.5978(6)
_cell_length_c     23.3473(4)
_cell_angle_alpha     90.00
_cell_angle_beta     117.5970(10)
_cell_angle_gamma     90.00
_cell_volume     9930.5(3)
_cell_formula_units_Z     8
_cell_measurement_reflns_used     9933
_cell_measurement_theta_min     2.29
_cell_measurement_theta_max     29.19
_cell_measurement_temperature     100.00(10)
_exptl_crystal_description     'plate'
_exptl_crystal_colour     'red'
_exptl_crystal_size_max     0.48
_exptl_crystal_size_mid     0.16
_exptl_crystal_size_min     0.03
_exptl_crystal_density_diffrn     1.744
_exptl_crystal_density_meas     ?
_exptl_crystal_density_method     'not measured'
_exptl_crystal_F_000     5136
_exptl_absorpt_coefficient_mu     2.312
_exptl_absorpt_correction_type     'multi-scan'
_exptl_absorpt_process_details     '(<i>SADABS</i>; Bruker, 2005)'
_exptl_absorpt_correction_T_min     0.4020
_exptl_absorpt_correction_T_max     0.9445
_exptl_special_details
;
The crystal was placed in the cold stream of an Oxford Cyrosystems Cobra
open-flow nitrogen cryostat (Cosier & Glazer, 1986) operating at 100.0 (1) K.
;
_diffrn_ambient_temperature     100
_diffrn_radiation_type     MoK\a
_diffrn_radiation_wavelength     0.71073
_diffrn_radiation_source     'fine-focus sealed tube'
_diffrn_radiation_monochromator     graphite
_diffrn_measurement_device_type
;
Bruker SMART APEXII CCD area-detector diffractometer
;
_diffrn_measurement_method     '\f and \w scans'
_diffrn_detector_area_resol_mean     ?
_diffrn_reflns_number     131198
_diffrn_reflns_av_R_equivalents     0.0708
_diffrn_reflns_av_sigmaI/netI     0.0958
_diffrn_reflns_theta_min     1.14
_diffrn_reflns_theta_max     30.04
_diffrn_reflns_theta_full     30.04
_diffrn_measured_fraction_theta_max     0.999
_diffrn_measured_fraction_theta_full     0.999
_diffrn_reflns_limit_h_min     -18
_diffrn_reflns_limit_h_max     18
_diffrn_reflns_limit_k_min     -50
_diffrn_reflns_limit_k_max     44
_diffrn_reflns_limit_l_min     -32
_diffrn_reflns_limit_l_max     22
_diffrn_standards_number     0
_diffrn_standards_interval_count     .
_diffrn_standards_interval_time     .
_diffrn_standards_decay_%     ?
_refine_special_details
;
Refinement of <i>F</i>^2^ against ALL reflections. The weighted <i>R</i>-factor
<i>wR</i> and goodness of fit <i>S</i> are based on <i>F</i>^2^, conventional
<i>R</i>-factors <i>R</i> are based on <i>F</i>, with <i>F</i> set to zero for
negative <i>F</i>^2^. The threshold expression of <i>F</i>^2^ >
\s(<i>F</i>^2^) is used only for calculating <i>R</i>-factors(gt) <i>etc</i>.
and is not relevant to the choice of reflections for refinement.
<i>R</i>-factors based on <i>F</i>^2^ are statistically about twice as large
as those based on <i>F</i>, and <i>R</i>- factors based on ALL data will be
even larger.
;
_reflns_number_total     29004
_reflns_number_gt     18757
_reflns_threshold_expression     I>2\s(I)
_refine_ls_structure_factor_coef     Fsqd
_refine_ls_matrix_type     full
_refine_ls_R_factor_all     0.1121
_refine_ls_R_factor_gt     0.0615
_refine_ls_wR_factor_gt     0.0982
_refine_ls_wR_factor_ref     0.1124
_refine_ls_goodness_of_fit_ref     1.045
_refine_ls_restrained_S_all     1.045
_refine_ls_number_reflns     29004
_refine_ls_number_parameters     1226
_refine_ls_number_restraints     0
_refine_ls_hydrogen_treatment     constr
_refine_ls_weighting_scheme     calc
_refine_ls_weighting_details
        'calc w=1/[\s^2^(Fo^2^)+(0.0284P)^2^+35.7105P] where P=(Fo^2^+2Fc^2^)/3'
_atom_sites_solution_hydrogens     geom
_atom_sites_solution_primary     direct
_atom_sites_solution_secondary     difmap
_refine_ls_shift/su_max     0.002
_refine_ls_shift/su_mean     0.000
_refine_diff_density_max     2.079
_refine_diff_density_min     -1.194
_refine_ls_extinction_method     none
_refine_ls_extinction_coef     ?
loop_
    _atom_type_symbol
    _atom_type_description
    _atom_type_scat_dispersion_real
    _atom_type_scat_dispersion_imag
    _atom_type_scat_source
    'C' 'C' 0.0033 0.0016
                         'International Tables Vol C Tables 4.2.6.8 and 6.1.1.4'
    'H' 'H' 0.0000 0.0000
                         'International Tables Vol C Tables 4.2.6.8 and 6.1.1.4'
    'O' 'O' 0.0106 0.0060
                         'International Tables Vol C Tables 4.2.6.8 and 6.1.1.4'
    'P' 'P' 0.1023 0.0942
                         'International Tables Vol C Tables 4.2.6.8 and 6.1.1.4'
    'As' 'As' 0.0499 2.0058
                         'International Tables Vol C Tables 4.2.6.8 and 6.1.1.4'
    'Ru' 'Ru' -1.2594 0.8363
                         'International Tables Vol C Tables 4.2.6.8 and 6.1.1.4'
_computing_data_collection     'APEX2 (Bruker, 2005)'
_computing_cell_refinement     'SAINT (Bruker, 2005)'
_computing_data_reduction     'SAINT (Bruker, 2005)'
_computing_structure_solution     'SHELXTL (Sheldrick, 2008)'
_computing_structure_refinement     'SHELXTL (Sheldrick, 2008)'
_computing_molecular_graphics     'SHELXTL (Sheldrick, 2008)'
_computing_publication_material
;
SHELXTL (Sheldrick, 2008) and PLATON (Spek, 2009)
;
loop_
    _atom_site_type_symbol
    _atom_site_label
    _atom_site_fract_x
    _atom_site_fract_y
    _atom_site_fract_z
    _atom_site_U_iso_or_equiv
    _atom_site_adp_type
    _atom_site_calc_flag
    _atom_site_refinement_flags
    _atom_site_occupancy
    _atom_site_disorder_assembly
    _atom_site_disorder_group
    Ru Ru1A 0.76373(3) 0.886190(11) 0.500136(19) 0.01238(9) Uani d . 1 . .
    Ru Ru2A 0.65234(3) 0.851053(11) 0.375632(19) 0.01265(9) Uani d . 1 . .
    Ru Ru3A 0.88866(3) 0.859273(11) 0.436070(19) 0.01141(8) Uani d . 1 . .
    As As1A 0.59031(4) 0.886381(14) 0.50761(2) 0.01318(11) Uani d . 1 . .
    As As2A 0.46232(4) 0.864590(14) 0.35505(2) 0.01289(11) Uani d . 1 . .
    P P1A 1.07682(10) 0.86564(4) 0.51268(6) 0.0133(3) Uani d . 1 . .
    O O1A 0.7068(3) 0.96100(10) 0.4261(2) 0.0276(9) Uani d . 1 . .
    O O2A 0.9059(3) 0.92692(11) 0.62601(19) 0.0306(10) Uani d . 1 . .
    O O3A 0.8498(3) 0.81485(10) 0.58225(18) 0.0223(8) Uani d . 1 . .
    O O4A 0.6528(3) 0.78247(10) 0.45562(18) 0.0237(9) Uani d . 1 . .
    O O5A 0.6323(3) 0.80072(11) 0.26561(19) 0.0305(10) Uani d . 1 . .
    O O6A 0.6353(3) 0.92231(11) 0.29746(19) 0.0277(9) Uani d . 1 . .
    O O7A 0.8800(3) 0.93986(10) 0.38671(17) 0.0179(8) Uani d . 1 . .
    O O8A 0.9127(3) 0.83289(10) 0.3200(2) 0.0262(9) Uani d . 1 . .
    O O9A 0.8950(3) 0.77640(10) 0.47621(18) 0.0223(8) Uani d . 1 . .
    C C1A 0.5646(4) 0.92845(14) 0.5528(2) 0.0165(11) Uani d . 1 . .
    C C2A 0.6195(4) 0.96206(14) 0.5569(2) 0.0172(11) Uani d . 1 . .
    H H1 0.6700 0.9635 0.5402 0.021 Uiso calc R 1 . .
    C C3A 0.6007(5) 0.99346(14) 0.5852(3) 0.0205(12) Uani d . 1 . .
    H H2 0.6388 1.0157 0.5881 0.025 Uiso calc R 1 . .
    C C4A 0.5245(4) 0.99142(16) 0.6092(3) 0.0223(12) Uani d . 1 . .
    H H3 0.5111 1.0124 0.6283 0.027 Uiso calc R 1 . .
    C C5A 0.4685(4) 0.95852(16) 0.6050(3) 0.0231(12) Uani d . 1 . .
    H H4 0.4170 0.9575 0.6210 0.028 Uiso calc R 1 . .
    C C6A 0.4878(4) 0.92695(16) 0.5773(3) 0.0229(12) Uani d . 1 . .
    H H5 0.4497 0.9047 0.5749 0.027 Uiso calc R 1 . .
    C C7A 0.5601(4) 0.84357(14) 0.5489(3) 0.0172(11) Uani d . 1 . .
    C C8A 0.6318(4) 0.83769(14) 0.6143(3) 0.0204(12) Uani d . 1 . .
    H H6 0.6905 0.8543 0.6369 0.025 Uiso calc R 1 . .
    C C9A 0.6155(5) 0.80729(16) 0.6456(3) 0.0282(14) Uani d . 1 . .
    H H7 0.6624 0.8036 0.6895 0.034 Uiso calc R 1 . .
    C C10A 0.5294(5) 0.78217(16) 0.6117(3) 0.0282(14) Uani d . 1 . .
    H H10A 0.5186 0.7617 0.6329 0.034 Uiso calc R 1 . .
    C C11A 0.4599(5) 0.78746(15) 0.5468(3) 0.0264(13) Uani d . 1 . .
    H H11A 0.4032 0.7702 0.5243 0.032 Uiso calc R 1 . .
    C C12A 0.4733(4) 0.81818(14) 0.5147(3) 0.0209(12) Uani d . 1 . .
    H H12A 0.4252 0.8219 0.4711 0.025 Uiso calc R 1 . .
    C C13A 0.4541(4) 0.89210(13) 0.4250(2) 0.0149(10) Uani d . 1 . .
    H H13A 0.3904 0.8831 0.4299 0.018 Uiso calc R 1 . .
    H H13B 0.4422 0.9185 0.4139 0.018 Uiso calc R 1 . .
    C C14A 0.3564(4) 0.82396(14) 0.3375(2) 0.0166(11) Uani d . 1 . .
    C C15A 0.3831(4) 0.78765(13) 0.3276(2) 0.0152(11) Uani d . 1 . .
    H H15A 0.4531 0.7826 0.3307 0.018 Uiso calc R 1 . .
    C C16A 0.3058(4) 0.75911(14) 0.3130(2) 0.0188(11) Uani d . 1 . .
    H H16A 0.3244 0.7347 0.3074 0.023 Uiso calc R 1 . .
    C C17A 0.2004(4) 0.76683(15) 0.3067(3) 0.0221(12) Uani d . 1 . .
    H H17A 0.1482 0.7476 0.2967 0.026 Uiso calc R 1 . .
    C C18A 0.1729(5) 0.80301(15) 0.3154(3) 0.0277(14) Uani d . 1 . .
    H H18A 0.1024 0.8082 0.3113 0.033 Uiso calc R 1 . .
    C C19A 0.2504(4) 0.83151(15) 0.3301(3) 0.0259(13) Uani d . 1 . .
    H H19A 0.2313 0.8559 0.3351 0.031 Uiso calc R 1 . .
    C C20A 0.3729(4) 0.89564(14) 0.2808(2) 0.0171(11) Uani d . 1 . .
    C C21A 0.3098(4) 0.92572(15) 0.2820(3) 0.0224(12) Uani d . 1 . .
    H H21A 0.3100 0.9327 0.3205 0.027 Uiso calc R 1 . .
    C C22A 0.2450(5) 0.94595(16) 0.2250(3) 0.0303(14) Uani d . 1 . .
    H H22A 0.2036 0.9666 0.2262 0.036 Uiso calc R 1 . .
    C C23A 0.2424(5) 0.93566(17) 0.1681(3) 0.0290(14) Uani d . 1 . .
    H H23A 0.2003 0.9494 0.1307 0.035 Uiso calc R 1 . .
    C C24A 0.3029(5) 0.90466(16) 0.1664(3) 0.0274(13) Uani d . 1 . .
    H H24A 0.2993 0.8971 0.1274 0.033 Uiso calc R 1 . .
    C C25A 0.3686(4) 0.88493(16) 0.2222(3) 0.0243(12) Uani d . 1 . .
    H H25A 0.4102 0.8644 0.2207 0.029 Uiso calc R 1 . .
    C C26A 1.1224(4) 0.90445(13) 0.5703(2) 0.0140(10) Uani d . 1 . .
    C C27A 1.2271(4) 0.90382(15) 0.6253(3) 0.0196(11) Uani d . 1 . .
    H H27A 1.2702 0.8821 0.6355 0.024 Uiso calc R 1 . .
    C C28A 1.2671(4) 0.93504(15) 0.6644(3) 0.0231(12) Uani d . 1 . .
    H H28A 1.3364 0.9340 0.7010 0.028 Uiso calc R 1 . .
    C C29A 1.2053(4) 0.96770(15) 0.6498(3) 0.0214(12) Uani d . 1 . .
    H H29A 1.2334 0.9888 0.6760 0.026 Uiso calc R 1 . .
    C C30A 1.1011(5) 0.96911(14) 0.5959(3) 0.0214(12) Uani d . 1 . .
    H H30A 1.0588 0.9910 0.5859 0.026 Uiso calc R 1 . .
    C C31A 1.0604(4) 0.93770(13) 0.5570(2) 0.0165(11) Uani d . 1 . .
    H H31A 0.9901 0.9387 0.5212 0.020 Uiso calc R 1 . .
    C C32A 1.1319(4) 0.82436(13) 0.5641(3) 0.0162(11) Uani d . 1 . .
    C C33A 1.1788(4) 0.79435(14) 0.5468(3) 0.0232(12) Uani d . 1 . .
    H H33A 1.1893 0.7962 0.5103 0.028 Uiso calc R 1 . .
    C C34A 1.2098(5) 0.76191(16) 0.5831(3) 0.0294(14) Uani d . 1 . .
    H H34A 1.2413 0.7422 0.5710 0.035 Uiso calc R 1 . .
    C C35A 1.1942(5) 0.75856(15) 0.6374(3) 0.0285(14) Uani d . 1 . .
    H H35A 1.2152 0.7366 0.6618 0.034 Uiso calc R 1 . .
    C C36A 1.1470(4) 0.78813(15) 0.6554(3) 0.0230(12) Uani d . 1 . .
    H H36A 1.1362 0.7861 0.6918 0.028 Uiso calc R 1 . .
    C C37A 1.1163(4) 0.82044(14) 0.6186(3) 0.0204(12) Uani d . 1 . .
    H H37A 1.0844 0.8401 0.6306 0.024 Uiso calc R 1 . .
    C C38A 1.1753(4) 0.87114(14) 0.4783(3) 0.0174(11) Uani d . 1 . .
    H H38A 1.2513 0.8711 0.5133 0.021 Uiso calc R 1 . .
    H H38B 1.1676 0.8497 0.4508 0.021 Uiso calc R 1 . .
    C C39A 1.1569(4) 0.90676(14) 0.4392(3) 0.0174(11) Uani d . 1 . .
    C C40A 1.1878(4) 0.94205(15) 0.4688(3) 0.0215(12) Uani d . 1 . .
    H H40A 1.2272 0.9438 0.5136 0.026 Uiso calc R 1 . .
    C C41A 1.1596(5) 0.97433(15) 0.4316(3) 0.0264(13) Uani d . 1 . .
    H H41A 1.1774 0.9977 0.4518 0.032 Uiso calc R 1 . .
    C C42A 1.1057(5) 0.97248(16) 0.3650(3) 0.0270(13) Uani d . 1 . .
    H H42A 1.0862 0.9944 0.3405 0.032 Uiso calc R 1 . .
    C C43A 1.0811(5) 0.93808(16) 0.3351(3) 0.0266(13) Uani d . 1 . .
    H H43A 1.0487 0.9367 0.2902 0.032 Uiso calc R 1 . .
    C C44A 1.1044(4) 0.90529(15) 0.3716(3) 0.0198(12) Uani d . 1 . .
    H H44A 1.0848 0.8821 0.3508 0.024 Uiso calc R 1 . .
    C C45A 0.7269(4) 0.93195(15) 0.4502(3) 0.0190(12) Uani d . 1 . .
    C C46A 0.8544(4) 0.91159(15) 0.5775(3) 0.0185(11) Uani d . 1 . .
    C C47A 0.8161(4) 0.83991(15) 0.5474(3) 0.0170(11) Uani d . 1 . .
    C C48A 0.6587(4) 0.80877(15) 0.4286(3) 0.0193(12) Uani d . 1 . .
    C C49A 0.6364(4) 0.82009(15) 0.3053(3) 0.0197(12) Uani d . 1 . .
    C C50A 0.6473(4) 0.89623(15) 0.3288(3) 0.0198(12) Uani d . 1 . .
    C C51A 0.8788(4) 0.91046(14) 0.4065(2) 0.0137(10) Uani d . 1 . .
    C C52A 0.9062(4) 0.84217(13) 0.3651(3) 0.0161(11) Uani d . 1 . .
    C C53A 0.8882(4) 0.80748(15) 0.4629(2) 0.0161(11) Uani d . 1 . .
    Ru Ru1B 0.42063(3) 0.640248(11) 0.520022(19) 0.01315(9) Uani d . 1 . .
    Ru Ru2B 0.30365(3) 0.605718(11) 0.395962(19) 0.01302(9) Uani d . 1 . .
    Ru Ru3B 0.18372(3) 0.637768(11) 0.460014(19) 0.01191(8) Uani d . 1 . .
    As As1B 0.47520(4) 0.605726(14) 0.38588(2) 0.01345(11) Uani d . 1 . .
    As As2B 0.60936(4) 0.625216(14) 0.53966(2) 0.01376(11) Uani d . 1 . .
    P P1B -0.00699(10) 0.63514(4) 0.38705(6) 0.0135(3) Uani d . 1 . .
    O O1B 0.4252(3) 0.70809(10) 0.43994(18) 0.0231(9) Uani d . 1 . .
    O O2B 0.4427(3) 0.68995(11) 0.6308(2) 0.0325(10) Uani d . 1 . .
    O O3B 0.4406(3) 0.56760(11) 0.59609(19) 0.0288(10) Uani d . 1 . .
    O O4B 0.3627(4) 0.53067(11) 0.4695(2) 0.0338(10) Uani d . 1 . .
    O O5B 0.1563(3) 0.56302(11) 0.27274(19) 0.0287(9) Uani d . 1 . .
    O O6B 0.2145(3) 0.67645(10) 0.31295(18) 0.0206(8) Uani d . 1 . .
    O O7B 0.1899(3) 0.72067(10) 0.42444(19) 0.0235(9) Uani d . 1 . .
    O O8B 0.1584(3) 0.66850(10) 0.57293(19) 0.0258(9) Uani d . 1 . .
    O O9B 0.1874(3) 0.55697(10) 0.50761(18) 0.0217(8) Uani d . 1 . .
    C C1B 0.4941(4) 0.56427(14) 0.3373(2) 0.0156(11) Uani d . 1 . .
    C C2B 0.4412(4) 0.53019(14) 0.3351(3) 0.0199(12) Uani d . 1 . .
    H H8 0.3959 0.5281 0.3552 0.024 Uiso calc R 1 . .
    C C3B 0.4553(4) 0.49962(14) 0.3036(3) 0.0199(12) Uani d . 1 . .
    H H9 0.4195 0.4771 0.3025 0.024 Uiso calc R 1 . .
    C C4B 0.5229(4) 0.50231(15) 0.2733(3) 0.0221(12) Uani d . 1 . .
    H H10 0.5330 0.4816 0.2521 0.027 Uiso calc R 1 . .
    C C5B 0.5748(4) 0.53597(15) 0.2749(3) 0.0229(12) Uani d . 1 . .
    H H11 0.6195 0.5379 0.2544 0.027 Uiso calc R 1 . .
    C C6B 0.5612(4) 0.56703(14) 0.3067(3) 0.0185(11) Uani d . 1 . .
    H H12 0.5968 0.5895 0.3076 0.022 Uiso calc R 1 . .
    C C7B 0.5030(4) 0.64876(13) 0.3448(2) 0.0141(10) Uani d . 1 . .
    C C8B 0.4311(4) 0.65480(15) 0.2796(3) 0.0217(12) Uani d . 1 . .
    H H13 0.3721 0.6383 0.2576 0.026 Uiso calc R 1 . .
    C C9B 0.4457(5) 0.68492(15) 0.2470(3) 0.0249(13) Uani d . 1 . .
    H H14 0.3972 0.6886 0.2034 0.030 Uiso calc R 1 . .
    C C10B 0.5342(5) 0.70981(15) 0.2803(3) 0.0279(14) Uani d . 1 . .
    H H10B 0.5454 0.7300 0.2586 0.033 Uiso calc R 1 . .
    C C11B 0.6051(5) 0.70449(15) 0.3454(3) 0.0299(14) Uani d . 1 . .
    H H11B 0.6630 0.7214 0.3676 0.036 Uiso calc R 1 . .
    C C12B 0.5899(4) 0.67398(14) 0.3777(3) 0.0203(12) Uani d . 1 . .
    H H12B 0.6379 0.6704 0.4215 0.024 Uiso calc R 1 . .
    C C13B 0.6145(4) 0.60009(14) 0.4663(2) 0.0157(11) Uani d . 1 . .
    H H13C 0.6757 0.6105 0.4604 0.019 Uiso calc R 1 . .
    H H13D 0.6294 0.5736 0.4760 0.019 Uiso calc R 1 . .
    C C14B 0.7160(4) 0.66613(13) 0.5608(2) 0.0143(10) Uani d . 1 . .
    C C15B 0.8239(4) 0.65883(17) 0.5704(3) 0.0290(14) Uani d . 1 . .
    H H15B 0.8446 0.6345 0.5663 0.035 Uiso calc R 1 . .
    C C16B 0.9001(5) 0.68764(16) 0.5862(3) 0.0333(15) Uani d . 1 . .
    H H16B 0.9715 0.6828 0.5912 0.040 Uiso calc R 1 . .
    C C17B 0.8714(5) 0.72387(16) 0.5945(3) 0.0262(13) Uani d . 1 . .
    H H17B 0.9232 0.7433 0.6052 0.031 Uiso calc R 1 . .
    C C18B 0.7661(4) 0.73080(14) 0.5868(3) 0.0190(11) Uani d . 1 . .
    H H18B 0.7466 0.7550 0.5928 0.023 Uiso calc R 1 . .
    C C19B 0.6876(4) 0.70188(14) 0.5702(3) 0.0183(11) Uani d . 1 . .
    H H19B 0.6165 0.7068 0.5655 0.022 Uiso calc R 1 . .
    C C20B 0.6949(4) 0.59094(15) 0.6106(2) 0.0172(11) Uani d . 1 . .
    C C21B 0.7132(5) 0.55357(14) 0.6023(3) 0.0232(12) Uani d . 1 . .
    H H21B 0.6862 0.5438 0.5609 0.028 Uiso calc R 1 . .
    C C22B 0.7715(5) 0.53071(16) 0.6554(3) 0.0273(14) Uani d . 1 . .
    H H22B 0.7833 0.5056 0.6492 0.033 Uiso calc R 1 . .
    C C23B 0.8123(5) 0.54455(17) 0.7169(3) 0.0295(14) Uani d . 1 . .
    H H23B 0.8514 0.5291 0.7525 0.035 Uiso calc R 1 . .
    C C24B 0.7941(5) 0.58221(17) 0.7253(3) 0.0321(15) Uani d . 1 . .
    H H24B 0.8215 0.5919 0.7668 0.038 Uiso calc R 1 . .
    C C25B 0.7365(5) 0.60513(15) 0.6732(3) 0.0272(13) Uani d . 1 . .
    H H25B 0.7250 0.6302 0.6796 0.033 Uiso calc R 1 . .
    C C26B -0.0677(4) 0.59789(14) 0.3264(2) 0.0148(10) Uani d . 1 . .
    C C27B -0.1726(4) 0.60277(16) 0.2732(3) 0.0217(12) Uani d . 1 . .
    H H27B -0.2098 0.6256 0.2672 0.026 Uiso calc R 1 . .
    C C28B -0.2215(4) 0.57395(15) 0.2294(3) 0.0218(12) Uani d . 1 . .
    H H28B -0.2916 0.5774 0.1942 0.026 Uiso calc R 1 . .
    C C29B -0.1667(5) 0.54020(16) 0.2378(3) 0.0243(13) Uani d . 1 . .
    H H29B -0.1995 0.5210 0.2079 0.029 Uiso calc R 1 . .
    C C30B -0.0630(4) 0.53481(15) 0.2905(3) 0.0220(12) Uani d . 1 . .
    H H30B -0.0264 0.5119 0.2965 0.026 Uiso calc R 1 . .
    C C31B -0.0134(4) 0.56385(14) 0.3346(3) 0.0183(11) Uani d . 1 . .
    H H31B 0.0567 0.5603 0.3699 0.022 Uiso calc R 1 . .
    C C32B -0.0570(4) 0.67746(14) 0.3375(2) 0.0171(11) Uani d . 1 . .
    C C33B -0.0476(4) 0.68106(15) 0.2808(3) 0.0191(11) Uani d . 1 . .
    H H33B -0.0194 0.6611 0.2671 0.023 Uiso calc R 1 . .
    C C34B -0.0793(4) 0.71365(14) 0.2446(3) 0.0216(12) Uani d . 1 . .
    H H34B -0.0728 0.7155 0.2068 0.026 Uiso calc R 1 . .
    C C35B -0.1208(5) 0.74337(15) 0.2649(3) 0.0269(14) Uani d . 1 . .
    H H35B -0.1425 0.7653 0.2406 0.032 Uiso calc R 1 . .
    C C36B -0.1305(5) 0.74073(15) 0.3214(3) 0.0254(13) Uani d . 1 . .
    H H36B -0.1584 0.7609 0.3349 0.030 Uiso calc R 1 . .
    C C37B -0.0985(4) 0.70808(14) 0.3577(3) 0.0213(12) Uani d . 1 . .
    H H37B -0.1047 0.7064 0.3957 0.026 Uiso calc R 1 . .
    C C38B -0.1007(4) 0.63267(14) 0.4252(3) 0.0179(11) Uani d . 1 . .
    H H38C -0.0812 0.6529 0.4564 0.021 Uiso calc R 1 . .
    H H38D -0.1769 0.6370 0.3921 0.021 Uiso calc R 1 . .
    C C39B -0.0973(4) 0.59617(13) 0.4590(2) 0.0137(10) Uani d . 1 . .
    C C40B -0.0375(4) 0.59257(14) 0.5254(3) 0.0205(12) Uani d . 1 . .
    H H40B 0.0064 0.6125 0.5499 0.025 Uiso calc R 1 . .
    C C41B -0.0420(5) 0.55975(15) 0.5562(3) 0.0257(13) Uani d . 1 . .
    H H41B -0.0015 0.5580 0.6009 0.031 Uiso calc R 1 . .
    C C42B -0.1057(5) 0.52972(16) 0.5211(3) 0.0296(14) Uani d . 1 . .
    H H42B -0.1084 0.5078 0.5420 0.036 Uiso calc R 1 . .
    C C43B -0.1655(5) 0.53243(15) 0.4546(3) 0.0281(14) Uani d . 1 . .
    H H43B -0.2090 0.5123 0.4306 0.034 Uiso calc R 1 . .
    C C44B -0.1606(4) 0.56521(15) 0.4236(3) 0.0231(12) Uani d . 1 . .
    H H44B -0.1997 0.5666 0.3787 0.028 Uiso calc R 1 . .
    C C45B 0.4183(4) 0.68217(15) 0.4670(3) 0.0171(11) Uani d . 1 . .
    C C46B 0.4380(4) 0.67100(15) 0.5898(3) 0.0194(12) Uani d . 1 . .
    C C47B 0.4260(4) 0.59422(16) 0.5656(3) 0.0207(12) Uani d . 1 . .
    C C48B 0.3413(4) 0.55982(15) 0.4451(3) 0.0205(12) Uani d . 1 . .
    C C49B 0.2097(4) 0.57950(14) 0.3192(3) 0.0196(12) Uani d . 1 . .
    C C50B 0.2496(4) 0.65152(15) 0.3488(3) 0.0169(11) Uani d . 1 . .
    C C51B 0.1914(4) 0.68920(15) 0.4352(3) 0.0174(11) Uani d . 1 . .
    C C52B 0.1674(4) 0.65675(14) 0.5298(3) 0.0167(11) Uani d . 1 . .
    C C53B 0.1895(4) 0.58647(15) 0.4877(2) 0.0167(11) Uani d . 1 . .
loop_
    _atom_site_aniso_label
    _atom_site_aniso_U_11
    _atom_site_aniso_U_22
    _atom_site_aniso_U_33
    _atom_site_aniso_U_12
    _atom_site_aniso_U_13
    _atom_site_aniso_U_23
    Ru1A 0.01086(18) 0.0139(2) 0.0140(2) -0.00043(15) 0.00720(16) -0.00093(16)
    Ru2A 0.01012(18) 0.0146(2) 0.0134(2) -0.00005(15) 0.00555(16) -0.00049(16)
    Ru3A 0.00996(17) 0.01185(19) 0.0137(2) 0.00005(15) 0.00659(16) -0.00070(16)
    As1A 0.0117(2) 0.0154(3) 0.0143(3) -0.00028(19) 0.0076(2) -0.0005(2)
    As2A 0.0106(2) 0.0142(3) 0.0142(3) -0.00051(19) 0.0059(2) -0.0009(2)
    P1A 0.0112(6) 0.0133(6) 0.0154(7) 0.0002(5) 0.0062(5) 0.0008(5)
    O1A 0.038(2) 0.022(2) 0.036(3) 0.0070(18) 0.028(2) 0.0072(18)
    O2A 0.031(2) 0.038(2) 0.026(2) -0.0107(19) 0.016(2) -0.0140(19)
    O3A 0.023(2) 0.020(2) 0.025(2) 0.0014(16) 0.0112(18) 0.0045(17)
    O4A 0.023(2) 0.023(2) 0.021(2) -0.0037(16) 0.0071(17) 0.0047(17)
    O5A 0.030(2) 0.039(2) 0.021(2) 0.0047(19) 0.0100(19) -0.0093(19)
    O6A 0.021(2) 0.028(2) 0.030(2) -0.0028(17) 0.0085(18) 0.0119(19)
    O7A 0.0189(18) 0.0174(19) 0.023(2) -0.0007(15) 0.0141(17) 0.0001(16)
    O8A 0.034(2) 0.023(2) 0.032(2) -0.0047(17) 0.024(2) -0.0072(18)
    O9A 0.026(2) 0.0147(19) 0.029(2) 0.0000(16) 0.0147(18) 0.0019(16)
    C1A 0.018(2) 0.015(3) 0.015(3) 0.003(2) 0.006(2) 0.005(2)
    C2A 0.019(3) 0.018(3) 0.018(3) 0.005(2) 0.011(2) 0.001(2)
    C3A 0.029(3) 0.015(3) 0.020(3) -0.004(2) 0.013(2) -0.004(2)
    C4A 0.024(3) 0.027(3) 0.016(3) 0.005(2) 0.009(2) -0.005(2)
    C5A 0.020(3) 0.035(3) 0.022(3) 0.002(2) 0.015(2) -0.005(3)
    C6A 0.014(3) 0.032(3) 0.024(3) 0.000(2) 0.010(2) -0.003(3)
    C7A 0.012(2) 0.016(3) 0.026(3) -0.001(2) 0.011(2) 0.001(2)
    C8A 0.018(3) 0.018(3) 0.026(3) 0.001(2) 0.011(2) 0.000(2)
    C9A 0.032(3) 0.032(3) 0.028(3) 0.006(3) 0.020(3) 0.004(3)
    C10A 0.038(3) 0.021(3) 0.039(4) 0.003(3) 0.029(3) 0.006(3)
    C11A 0.031(3) 0.022(3) 0.036(4) -0.009(2) 0.023(3) -0.003(3)
    C12A 0.022(3) 0.022(3) 0.023(3) -0.001(2) 0.013(2) -0.003(2)
    C13A 0.014(2) 0.012(2) 0.017(3) 0.0021(19) 0.005(2) -0.001(2)
    C14A 0.012(2) 0.019(3) 0.018(3) 0.002(2) 0.006(2) 0.000(2)
    C15A 0.015(2) 0.017(3) 0.015(3) -0.002(2) 0.008(2) -0.002(2)
    C16A 0.019(3) 0.015(3) 0.020(3) 0.002(2) 0.007(2) 0.001(2)
    C17A 0.022(3) 0.022(3) 0.023(3) -0.007(2) 0.011(2) -0.002(2)
    C18A 0.024(3) 0.027(3) 0.044(4) -0.005(2) 0.026(3) -0.007(3)
    C19A 0.018(3) 0.016(3) 0.049(4) 0.001(2) 0.021(3) -0.005(3)
    C20A 0.012(2) 0.020(3) 0.017(3) -0.003(2) 0.005(2) 0.003(2)
    C21A 0.023(3) 0.026(3) 0.014(3) 0.005(2) 0.005(2) -0.006(2)
    C22A 0.031(3) 0.021(3) 0.030(4) 0.009(2) 0.007(3) 0.004(3)
    C23A 0.024(3) 0.038(4) 0.019(3) -0.003(3) 0.004(3) 0.008(3)
    C24A 0.023(3) 0.037(3) 0.021(3) -0.004(3) 0.010(3) 0.003(3)
    C25A 0.022(3) 0.032(3) 0.020(3) -0.001(2) 0.011(2) -0.001(3)
    C26A 0.016(2) 0.015(2) 0.015(3) -0.0058(19) 0.011(2) -0.002(2)
    C27A 0.015(2) 0.026(3) 0.020(3) -0.003(2) 0.010(2) 0.001(2)
    C28A 0.019(3) 0.026(3) 0.021(3) -0.007(2) 0.006(2) 0.003(2)
    C29A 0.025(3) 0.023(3) 0.021(3) -0.010(2) 0.014(2) -0.006(2)
    C30A 0.025(3) 0.014(3) 0.028(3) -0.004(2) 0.014(3) -0.005(2)
    C31A 0.016(2) 0.018(3) 0.016(3) -0.006(2) 0.008(2) -0.002(2)
    C32A 0.011(2) 0.014(3) 0.022(3) -0.0026(19) 0.006(2) -0.003(2)
    C33A 0.025(3) 0.017(3) 0.029(3) 0.003(2) 0.014(3) 0.002(2)
    C34A 0.030(3) 0.019(3) 0.037(4) 0.006(2) 0.014(3) 0.000(3)
    C35A 0.027(3) 0.019(3) 0.030(3) 0.002(2) 0.005(3) 0.011(3)
    C36A 0.025(3) 0.022(3) 0.018(3) -0.003(2) 0.007(2) 0.005(2)
    C37A 0.019(3) 0.018(3) 0.024(3) 0.000(2) 0.009(2) -0.002(2)
    C38A 0.012(2) 0.017(3) 0.021(3) 0.0002(19) 0.006(2) -0.001(2)
    C39A 0.015(2) 0.022(3) 0.022(3) 0.001(2) 0.014(2) 0.000(2)
    C40A 0.019(3) 0.027(3) 0.021(3) -0.008(2) 0.011(2) -0.001(2)
    C41A 0.029(3) 0.020(3) 0.040(4) -0.005(2) 0.024(3) 0.002(3)
    C42A 0.029(3) 0.030(3) 0.030(3) 0.001(3) 0.021(3) 0.008(3)
    C43A 0.028(3) 0.038(4) 0.023(3) 0.004(3) 0.020(3) 0.004(3)
    C44A 0.013(2) 0.027(3) 0.023(3) 0.001(2) 0.011(2) -0.002(2)
    C45A 0.020(3) 0.022(3) 0.025(3) 0.001(2) 0.019(2) -0.005(2)
    C46A 0.022(3) 0.022(3) 0.019(3) 0.001(2) 0.017(2) -0.001(2)
    C47A 0.014(2) 0.023(3) 0.015(3) -0.003(2) 0.007(2) -0.004(2)
    C48A 0.009(2) 0.028(3) 0.015(3) 0.000(2) 0.001(2) -0.005(2)
    C49A 0.010(2) 0.026(3) 0.022(3) 0.000(2) 0.005(2) 0.001(2)
    C50A 0.012(2) 0.022(3) 0.023(3) -0.002(2) 0.006(2) -0.003(2)
    C51A 0.011(2) 0.020(3) 0.012(3) -0.001(2) 0.007(2) -0.003(2)
    C52A 0.017(2) 0.011(2) 0.018(3) 0.0007(19) 0.007(2) 0.001(2)
    C53A 0.011(2) 0.026(3) 0.014(3) 0.003(2) 0.008(2) -0.003(2)
    Ru1B 0.01150(18) 0.0155(2) 0.0125(2) 0.00016(16) 0.00559(16) -0.00002(17)
    Ru2B 0.01322(19) 0.0133(2) 0.0143(2) -0.00050(15) 0.00783(17) -0.00109(16)
    Ru3B 0.01116(18) 0.01171(19) 0.0140(2) -0.00040(15) 0.00686(16) -0.00116(16)
    As1B 0.0138(2) 0.0140(3) 0.0142(3) 0.0007(2) 0.0078(2) -0.0001(2)
    As2B 0.0118(2) 0.0154(3) 0.0140(3) 0.00046(19) 0.0059(2) 0.0000(2)
    P1B 0.0123(6) 0.0131(6) 0.0159(7) -0.0003(5) 0.0071(5) -0.0006(5)
    O1B 0.021(2) 0.020(2) 0.024(2) -0.0029(16) 0.0076(17) 0.0048(17)
    O2B 0.040(3) 0.036(2) 0.026(2) -0.005(2) 0.019(2) -0.011(2)
    O3B 0.026(2) 0.027(2) 0.033(2) 0.0011(17) 0.0131(19) 0.0128(19)
    O4B 0.061(3) 0.018(2) 0.034(3) 0.007(2) 0.031(2) 0.0053(19)
    O5B 0.024(2) 0.037(2) 0.026(2) -0.0103(18) 0.0122(19) -0.0140(19)
    O6B 0.022(2) 0.0193(19) 0.023(2) 0.0029(16) 0.0128(17) 0.0023(17)
    O7B 0.025(2) 0.016(2) 0.034(2) -0.0003(16) 0.0175(19) 0.0019(17)
    O8B 0.036(2) 0.024(2) 0.025(2) -0.0056(18) 0.0203(19) -0.0099(18)
    O9B 0.025(2) 0.0172(19) 0.022(2) -0.0045(16) 0.0111(17) 0.0009(16)
    C1B 0.017(2) 0.016(3) 0.012(3) -0.001(2) 0.006(2) -0.003(2)
    C2B 0.023(3) 0.021(3) 0.021(3) 0.003(2) 0.015(2) 0.002(2)
    C3B 0.026(3) 0.012(3) 0.022(3) 0.002(2) 0.011(2) 0.002(2)
    C4B 0.023(3) 0.025(3) 0.020(3) 0.005(2) 0.011(2) -0.004(2)
    C5B 0.022(3) 0.032(3) 0.022(3) 0.000(2) 0.017(3) -0.006(2)
    C6B 0.019(3) 0.017(3) 0.022(3) -0.002(2) 0.012(2) 0.000(2)
    C7B 0.017(2) 0.017(3) 0.017(3) 0.002(2) 0.015(2) 0.000(2)
    C8B 0.018(3) 0.022(3) 0.025(3) 0.001(2) 0.010(2) 0.000(2)
    C9B 0.031(3) 0.022(3) 0.025(3) 0.006(2) 0.016(3) 0.005(2)
    C10B 0.042(4) 0.020(3) 0.040(4) 0.000(3) 0.035(3) 0.004(3)
    C11B 0.039(4) 0.020(3) 0.041(4) -0.008(3) 0.027(3) -0.007(3)
    C12B 0.020(3) 0.023(3) 0.019(3) -0.006(2) 0.011(2) -0.002(2)
    C13B 0.016(2) 0.014(2) 0.014(3) 0.006(2) 0.005(2) 0.000(2)
    C14B 0.017(2) 0.016(3) 0.013(3) -0.005(2) 0.010(2) -0.002(2)
    C15B 0.018(3) 0.031(3) 0.040(4) -0.003(2) 0.016(3) -0.010(3)
    C16B 0.015(3) 0.029(3) 0.057(4) -0.005(2) 0.018(3) -0.012(3)
    C17B 0.024(3) 0.028(3) 0.030(3) -0.008(2) 0.016(3) -0.006(3)
    C18B 0.020(3) 0.016(3) 0.021(3) 0.004(2) 0.010(2) 0.000(2)
    C19B 0.017(3) 0.018(3) 0.021(3) -0.003(2) 0.009(2) -0.001(2)
    C20B 0.008(2) 0.027(3) 0.016(3) -0.002(2) 0.005(2) 0.004(2)
    C21B 0.029(3) 0.018(3) 0.021(3) 0.002(2) 0.010(3) 0.003(2)
    C22B 0.028(3) 0.021(3) 0.029(3) 0.001(2) 0.010(3) 0.010(3)
    C23B 0.021(3) 0.035(4) 0.024(3) -0.004(3) 0.002(3) 0.014(3)
    C24B 0.037(4) 0.042(4) 0.010(3) -0.006(3) 0.004(3) -0.004(3)
    C25B 0.037(3) 0.018(3) 0.024(3) 0.002(2) 0.012(3) 0.001(2)
    C26B 0.015(2) 0.020(3) 0.011(2) -0.003(2) 0.008(2) 0.000(2)
    C27B 0.016(3) 0.028(3) 0.021(3) -0.005(2) 0.008(2) 0.001(2)
    C28B 0.020(3) 0.033(3) 0.014(3) -0.010(2) 0.008(2) -0.003(2)
    C29B 0.029(3) 0.029(3) 0.018(3) -0.014(2) 0.014(3) -0.012(2)
    C30B 0.024(3) 0.020(3) 0.027(3) -0.003(2) 0.016(3) -0.009(2)
    C31B 0.015(2) 0.025(3) 0.017(3) -0.004(2) 0.010(2) -0.003(2)
    C32B 0.011(2) 0.019(3) 0.015(3) -0.003(2) 0.000(2) 0.001(2)
    C33B 0.014(2) 0.021(3) 0.021(3) -0.003(2) 0.007(2) -0.001(2)
    C34B 0.021(3) 0.022(3) 0.019(3) -0.006(2) 0.007(2) 0.004(2)
    C35B 0.026(3) 0.016(3) 0.030(3) 0.001(2) 0.006(3) 0.007(2)
    C36B 0.032(3) 0.019(3) 0.025(3) 0.003(2) 0.014(3) -0.001(2)
    C37B 0.024(3) 0.019(3) 0.021(3) 0.002(2) 0.011(2) 0.001(2)
    C38B 0.017(2) 0.017(3) 0.027(3) 0.000(2) 0.016(2) -0.002(2)
    C39B 0.012(2) 0.012(2) 0.022(3) -0.0024(19) 0.012(2) -0.003(2)
    C40B 0.020(3) 0.015(3) 0.032(3) -0.005(2) 0.017(3) -0.001(2)
    C41B 0.031(3) 0.028(3) 0.022(3) 0.001(3) 0.017(3) 0.002(3)
    C42B 0.042(4) 0.018(3) 0.035(4) -0.005(3) 0.023(3) 0.000(3)
    C43B 0.037(3) 0.016(3) 0.037(4) -0.011(2) 0.022(3) -0.007(3)
    C44B 0.020(3) 0.027(3) 0.027(3) -0.003(2) 0.014(3) -0.003(3)
    C45B 0.009(2) 0.025(3) 0.016(3) 0.001(2) 0.005(2) -0.005(2)
    C46B 0.016(3) 0.022(3) 0.020(3) 0.002(2) 0.009(2) 0.001(2)
    C47B 0.012(2) 0.030(3) 0.022(3) -0.001(2) 0.010(2) -0.001(3)
    C48B 0.025(3) 0.022(3) 0.020(3) -0.004(2) 0.016(2) -0.004(2)
    C49B 0.019(3) 0.019(3) 0.026(3) 0.003(2) 0.015(2) 0.004(2)
    C50B 0.016(2) 0.021(3) 0.016(3) -0.003(2) 0.010(2) -0.006(2)
    C51B 0.014(2) 0.019(3) 0.021(3) 0.001(2) 0.010(2) 0.001(2)
    C52B 0.012(2) 0.015(3) 0.020(3) -0.0051(19) 0.006(2) -0.005(2)
    C53B 0.013(2) 0.026(3) 0.014(3) -0.005(2) 0.008(2) -0.008(2)
_geom_special_details
;
All e.s.d.'s (except the e.s.d. in the dihedral angle between two l.s. planes)
are estimated using the full covariance matrix. The cell e.s.d.'s are taken
into account individually in the estimation of e.s.d.'s in distances, angles
and torsion angles; correlations between e.s.d.'s in cell parameters are only
used when they are defined by crystal symmetry. An approximate (isotropic)
treatment of cell e.s.d.'s is used for estimating e.s.d.'s involving l.s.
planes.
;
loop_
    _geom_bond_atom_site_label_1
    _geom_bond_atom_site_label_2
    _geom_bond_site_symmetry_2
    _geom_bond_distance
    _geom_bond_publ_flag
    Ru1A C46A . 1.878(6) ?
    Ru1A C47A . 1.926(5) ?
    Ru1A C45A . 1.930(6) ?
    Ru1A As1A . 2.4240(6) ?
    Ru1A Ru2A . 2.8679(6) ?
    Ru1A Ru3A . 2.8855(6) ?
    Ru2A C49A . 1.905(6) ?
    Ru2A C48A . 1.924(6) ?
    Ru2A C50A . 1.928(6) ?
    Ru2A As2A . 2.4261(6) ?
    Ru2A Ru3A . 2.8395(5) ?
    Ru3A C52A . 1.880(6) ?
    Ru3A C51A . 1.931(5) ?
    Ru3A C53A . 1.948(5) ?
    Ru3A P1A . 2.3414(13) ?
    As1A C7A . 1.945(5) ?
    As1A C1A . 1.953(5) ?
    As1A C13A . 1.962(5) ?
    As2A C20A . 1.935(5) ?
    As2A C14A . 1.938(5) ?
    As2A C13A . 1.952(5) ?
    P1A C32A . 1.824(5) ?
    P1A C26A . 1.825(5) ?
    P1A C38A . 1.854(5) ?
    O1A C45A . 1.148(6) ?
    O2A C46A . 1.155(6) ?
    O3A C47A . 1.149(6) ?
    O4A C48A . 1.153(6) ?
    O5A C49A . 1.136(6) ?
    O6A C50A . 1.146(6) ?
    O7A C51A . 1.147(6) ?
    O8A C52A . 1.146(6) ?
    O9A C53A . 1.142(6) ?
    C1A C2A . 1.387(7) ?
    C1A C6A . 1.396(7) ?
    C2A C3A . 1.381(7) ?
    C2A H1 . 0.9300 ?
    C3A C4A . 1.381(7) ?
    C3A H2 . 0.9300 ?
    C4A C5A . 1.372(8) ?
    C4A H3 . 0.9300 ?
    C5A C6A . 1.380(7) ?
    C5A H4 . 0.9300 ?
    C6A H5 . 0.9300 ?
    C7A C8A . 1.394(7) ?
    C7A C12A . 1.399(7) ?
    C8A C9A . 1.378(7) ?
    C8A H6 . 0.9300 ?
    C9A C10A . 1.387(8) ?
    C9A H7 . 0.9300 ?
    C10A C11A . 1.377(8) ?
    C10A H10A . 0.9300 ?
    C11A C12A . 1.384(7) ?
    C11A H11A . 0.9300 ?
    C12A H12A . 0.9300 ?
    C13A H13A . 0.9700 ?
    C13A H13B . 0.9700 ?
    C14A C19A . 1.384(7) ?
    C14A C15A . 1.390(7) ?
    C15A C16A . 1.380(7) ?
    C15A H15A . 0.9300 ?
    C16A C17A . 1.387(7) ?
    C16A H16A . 0.9300 ?
    C17A C18A . 1.381(7) ?
    C17A H17A . 0.9300 ?
    C18A C19A . 1.381(7) ?
    C18A H18A . 0.9300 ?
    C19A H19A . 0.9300 ?
    C20A C21A . 1.376(7) ?
    C20A C25A . 1.396(7) ?
    C21A C22A . 1.405(7) ?
    C21A H21A . 0.9300 ?
    C22A C23A . 1.362(8) ?
    C22A H22A . 0.9300 ?
    C23A C24A . 1.384(8) ?
    C23A H23A . 0.9300 ?
    C24A C25A . 1.380(8) ?
    C24A H24A . 0.9300 ?
    C25A H25A . 0.9300 ?
    C26A C31A . 1.398(7) ?
    C26A C27A . 1.401(7) ?
    C27A C28A . 1.380(7) ?
    C27A H27A . 0.9300 ?
    C28A C29A . 1.378(7) ?
    C28A H28A . 0.9300 ?
    C29A C30A . 1.387(7) ?
    C29A H29A . 0.9300 ?
    C30A C31A . 1.383(7) ?
    C30A H30A . 0.9300 ?
    C31A H31A . 0.9300 ?
    C32A C37A . 1.390(7) ?
    C32A C33A . 1.393(7) ?
    C33A C34A . 1.378(7) ?
    C33A H33A . 0.9300 ?
    C34A C35A . 1.382(8) ?
    C34A H34A . 0.9300 ?
    C35A C36A . 1.392(8) ?
    C35A H35A . 0.9300 ?
    C36A C37A . 1.379(7) ?
    C36A H36A . 0.9300 ?
    C37A H37A . 0.9300 ?
    C38A C39A . 1.514(7) ?
    C38A H38A . 0.9700 ?
    C38A H38B . 0.9700 ?
    C39A C44A . 1.399(7) ?
    C39A C40A . 1.401(7) ?
    C40A C41A . 1.383(7) ?
    C40A H40A . 0.9300 ?
    C41A C42A . 1.380(8) ?
    C41A H41A . 0.9300 ?
    C42A C43A . 1.372(8) ?
    C42A H42A . 0.9300 ?
    C43A C44A . 1.393(7) ?
    C43A H43A . 0.9300 ?
    C44A H44A . 0.9300 ?
    Ru1B C46B . 1.886(6) ?
    Ru1B C45B . 1.929(6) ?
    Ru1B C47B . 1.937(6) ?
    Ru1B As2B . 2.4271(6) ?
    Ru1B Ru3B . 2.8331(5) ?
    Ru1B Ru2B . 2.8558(6) ?
    Ru2B C49B . 1.893(6) ?
    Ru2B C50B . 1.912(5) ?
    Ru2B C48B . 1.924(6) ?
    Ru2B As1B . 2.4308(6) ?
    Ru2B Ru3B . 2.8970(6) ?
    Ru3B C52B . 1.869(6) ?
    Ru3B C53B . 1.927(5) ?
    Ru3B C51B . 1.937(5) ?
    Ru3B P1B . 2.3374(13) ?
    As1B C7B . 1.935(5) ?
    As1B C1B . 1.949(5) ?
    As1B C13B . 1.956(5) ?
    As2B C14B . 1.942(5) ?
    As2B C20B . 1.947(5) ?
    As2B C13B . 1.962(5) ?
    P1B C32B . 1.828(5) ?
    P1B C26B . 1.833(5) ?
    P1B C38B . 1.855(5) ?
    O1B C45B . 1.147(6) ?
    O2B C46B . 1.147(6) ?
    O3B C47B . 1.146(6) ?
    O4B C48B . 1.155(6) ?
    O5B C49B . 1.147(6) ?
    O6B C50B . 1.160(6) ?
    O7B C51B . 1.146(6) ?
    O8B C52B . 1.148(6) ?
    O9B C53B . 1.153(6) ?
    C1B C6B . 1.391(7) ?
    C1B C2B . 1.396(7) ?
    C2B C3B . 1.374(7) ?
    C2B H8 . 0.9300 ?
    C3B C4B . 1.393(7) ?
    C3B H9 . 0.9300 ?
    C4B C5B . 1.378(7) ?
    C4B H10 . 0.9300 ?
    C5B C6B . 1.391(7) ?
    C5B H11 . 0.9300 ?
    C6B H12 . 0.9300 ?
    C7B C8B . 1.390(7) ?
    C7B C12B . 1.391(7) ?
    C8B C9B . 1.381(7) ?
    C8B H13 . 0.9300 ?
    C9B C10B . 1.398(8) ?
    C9B H14 . 0.9300 ?
    C10B C11B . 1.384(8) ?
    C10B H10B . 0.9300 ?
    C11B C12B . 1.391(7) ?
    C11B H11B . 0.9300 ?
    C12B H12B . 0.9300 ?
    C13B H13C . 0.9700 ?
    C13B H13D . 0.9700 ?
    C14B C19B . 1.375(7) ?
    C14B C15B . 1.391(7) ?
    C15B C16B . 1.376(7) ?
    C15B H15B . 0.9300 ?
    C16B C17B . 1.386(8) ?
    C16B H16B . 0.9300 ?
    C17B C18B . 1.369(7) ?
    C17B H17B . 0.9300 ?
    C18B C19B . 1.396(7) ?
    C18B H18B . 0.9300 ?
    C19B H19B . 0.9300 ?
    C20B C21B . 1.383(7) ?
    C20B C25B . 1.396(7) ?
    C21B C22B . 1.383(7) ?
    C21B H21B . 0.9300 ?
    C22B C23B . 1.371(8) ?
    C22B H22B . 0.9300 ?
    C23B C24B . 1.393(8) ?
    C23B H23B . 0.9300 ?
    C24B C25B . 1.368(8) ?
    C24B H24B . 0.9300 ?
    C25B H25B . 0.9300 ?
    C26B C31B . 1.382(7) ?
    C26B C27B . 1.395(7) ?
    C27B C28B . 1.381(7) ?
    C27B H27B . 0.9300 ?
    C28B C29B . 1.376(8) ?
    C28B H28B . 0.9300 ?
    C29B C30B . 1.384(7) ?
    C29B H29B . 0.9300 ?
    C30B C31B . 1.392(7) ?
    C30B H30B . 0.9300 ?
    C31B H31B . 0.9300 ?
    C32B C33B . 1.391(7) ?
    C32B C37B . 1.403(7) ?
    C33B C34B . 1.382(7) ?
    C33B H33B . 0.9300 ?
    C34B C35B . 1.380(8) ?
    C34B H34B . 0.9300 ?
    C35B C36B . 1.387(8) ?
    C35B H35B . 0.9300 ?
    C36B C37B . 1.384(7) ?
    C36B H36B . 0.9300 ?
    C37B H37B . 0.9300 ?
    C38B C39B . 1.510(7) ?
    C38B H38C . 0.9700 ?
    C38B H38D . 0.9700 ?
    C39B C40B . 1.383(7) ?
    C39B C44B . 1.404(7) ?
    C40B C41B . 1.387(7) ?
    C40B H40B . 0.9300 ?
    C41B C42B . 1.378(8) ?
    C41B H41B . 0.9300 ?
    C42B C43B . 1.383(8) ?
    C42B H42B . 0.9300 ?
    C43B C44B . 1.391(7) ?
    C43B H43B . 0.9300 ?
    C44B H44B . 0.9300 ?
loop_
    _geom_angle_atom_site_label_1
    _geom_angle_atom_site_label_2
    _geom_angle_atom_site_label_3
    _geom_angle_site_symmetry_1
    _geom_angle_site_symmetry_3
    _geom_angle
    _geom_angle_publ_flag
    C46A Ru1A C47A . . 87.6(2) ?
    C46A Ru1A C45A . . 92.6(2) ?
    C47A Ru1A C45A . . 172.7(2) ?
    C46A Ru1A As1A . . 98.57(16) ?
    C47A Ru1A As1A . . 94.04(15) ?
    C45A Ru1A As1A . . 93.12(15) ?
    C46A Ru1A Ru2A . . 170.58(16) ?
    C47A Ru1A Ru2A . . 95.09(15) ?
    C45A Ru1A Ru2A . . 83.59(16) ?
    As1A Ru1A Ru2A . . 90.257(19) ?
    C46A Ru1A Ru3A . . 112.48(16) ?
    C47A Ru1A Ru3A . . 82.32(15) ?
    C45A Ru1A Ru3A . . 90.89(15) ?
    As1A Ru1A Ru3A . . 148.47(2) ?
    Ru2A Ru1A Ru3A . . 59.145(13) ?
    C49A Ru2A C48A . . 93.1(2) ?
    C49A Ru2A C50A . . 91.9(2) ?
    C48A Ru2A C50A . . 174.9(2) ?
    C49A Ru2A As2A . . 104.90(15) ?
    C48A Ru2A As2A . . 90.66(15) ?
    C50A Ru2A As2A . . 88.01(15) ?
    C49A Ru2A Ru3A . . 98.08(15) ?
    C48A Ru2A Ru3A . . 93.17(15) ?
    C50A Ru2A Ru3A . . 86.14(15) ?
    As2A Ru2A Ru3A . . 156.46(2) ?
    C49A Ru2A Ru1A . . 157.34(15) ?
    C48A Ru2A Ru1A . . 81.00(15) ?
    C50A Ru2A Ru1A . . 94.32(16) ?
    As2A Ru2A Ru1A . . 97.08(2) ?
    Ru3A Ru2A Ru1A . . 60.736(14) ?
    C52A Ru3A C51A . . 90.4(2) ?
    C52A Ru3A C53A . . 89.8(2) ?
    C51A Ru3A C53A . . 176.3(2) ?
    C52A Ru3A P1A . . 99.80(15) ?
    C51A Ru3A P1A . . 93.01(14) ?
    C53A Ru3A P1A . . 90.56(15) ?
    C52A Ru3A Ru2A . . 95.69(15) ?
    C51A Ru3A Ru2A . . 92.53(14) ?
    C53A Ru3A Ru2A . . 83.81(14) ?
    P1A Ru3A Ru2A . . 163.50(4) ?
    C52A Ru3A Ru1A . . 155.00(15) ?
    C51A Ru3A Ru1A . . 84.96(14) ?
    C53A Ru3A Ru1A . . 93.33(15) ?
    P1A Ru3A Ru1A . . 104.95(4) ?
    Ru2A Ru3A Ru1A . . 60.119(14) ?
    C7A As1A C1A . . 101.7(2) ?
    C7A As1A C13A . . 104.6(2) ?
    C1A As1A C13A . . 97.5(2) ?
    C7A As1A Ru1A . . 117.66(14) ?
    C1A As1A Ru1A . . 117.37(15) ?
    C13A As1A Ru1A . . 115.14(15) ?
    C20A As2A C14A . . 98.3(2) ?
    C20A As2A C13A . . 102.1(2) ?
    C14A As2A C13A . . 103.2(2) ?
    C20A As2A Ru2A . . 116.95(15) ?
    C14A As2A Ru2A . . 120.04(15) ?
    C13A As2A Ru2A . . 113.48(14) ?
    C32A P1A C26A . . 103.3(2) ?
    C32A P1A C38A . . 102.4(2) ?
    C26A P1A C38A . . 100.1(2) ?
    C32A P1A Ru3A . . 113.06(16) ?
    C26A P1A Ru3A . . 120.81(17) ?
    C38A P1A Ru3A . . 114.80(17) ?
    C2A C1A C6A . . 118.6(5) ?
    C2A C1A As1A . . 118.4(4) ?
    C6A C1A As1A . . 122.9(4) ?
    C3A C2A C1A . . 121.4(5) ?
    C3A C2A H1 . . 119.3 ?
    C1A C2A H1 . . 119.3 ?
    C4A C3A C2A . . 119.2(5) ?
    C4A C3A H2 . . 120.4 ?
    C2A C3A H2 . . 120.4 ?
    C5A C4A C3A . . 120.2(5) ?
    C5A C4A H3 . . 119.9 ?
    C3A C4A H3 . . 119.9 ?
    C4A C5A C6A . . 120.8(5) ?
    C4A C5A H4 . . 119.6 ?
    C6A C5A H4 . . 119.6 ?
    C5A C6A C1A . . 119.8(5) ?
    C5A C6A H5 . . 120.1 ?
    C1A C6A H5 . . 120.1 ?
    C8A C7A C12A . . 120.0(5) ?
    C8A C7A As1A . . 117.6(4) ?
    C12A C7A As1A . . 122.4(4) ?
    C9A C8A C7A . . 119.9(5) ?
    C9A C8A H6 . . 120.0 ?
    C7A C8A H6 . . 120.0 ?
    C8A C9A C10A . . 120.0(6) ?
    C8A C9A H7 . . 120.0 ?
    C10A C9A H7 . . 120.0 ?
    C11A C10A C9A . . 120.2(5) ?
    C11A C10A H10A . . 119.9 ?
    C9A C10A H10A . . 119.9 ?
    C10A C11A C12A . . 120.7(5) ?
    C10A C11A H11A . . 119.6 ?
    C12A C11A H11A . . 119.6 ?
    C11A C12A C7A . . 119.1(5) ?
    C11A C12A H12A . . 120.4 ?
    C7A C12A H12A . . 120.4 ?
    As2A C13A As1A . . 112.3(2) ?
    As2A C13A H13A . . 109.1 ?
    As1A C13A H13A . . 109.1 ?
    As2A C13A H13B . . 109.1 ?
    As1A C13A H13B . . 109.1 ?
    H13A C13A H13B . . 107.9 ?
    C19A C14A C15A . . 119.5(5) ?
    C19A C14A As2A . . 119.9(4) ?
    C15A C14A As2A . . 120.5(4) ?
    C16A C15A C14A . . 120.1(5) ?
    C16A C15A H15A . . 120.0 ?
    C14A C15A H15A . . 120.0 ?
    C15A C16A C17A . . 120.0(5) ?
    C15A C16A H16A . . 120.0 ?
    C17A C16A H16A . . 120.0 ?
    C18A C17A C16A . . 120.0(5) ?
    C18A C17A H17A . . 120.0 ?
    C16A C17A H17A . . 120.0 ?
    C19A C18A C17A . . 119.9(5) ?
    C19A C18A H18A . . 120.0 ?
    C17A C18A H18A . . 120.0 ?
    C18A C19A C14A . . 120.5(5) ?
    C18A C19A H19A . . 119.8 ?
    C14A C19A H19A . . 119.8 ?
    C21A C20A C25A . . 119.1(5) ?
    C21A C20A As2A . . 124.1(4) ?
    C25A C20A As2A . . 116.6(4) ?
    C20A C21A C22A . . 119.9(5) ?
    C20A C21A H21A . . 120.0 ?
    C22A C21A H21A . . 120.0 ?
    C23A C22A C21A . . 120.6(5) ?
    C23A C22A H22A . . 119.7 ?
    C21A C22A H22A . . 119.7 ?
    C22A C23A C24A . . 119.5(5) ?
    C22A C23A H23A . . 120.2 ?
    C24A C23A H23A . . 120.2 ?
    C25A C24A C23A . . 120.5(6) ?
    C25A C24A H24A . . 119.7 ?
    C23A C24A H24A . . 119.7 ?
    C24A C25A C20A . . 120.2(5) ?
    C24A C25A H25A . . 119.9 ?
    C20A C25A H25A . . 119.9 ?
    C31A C26A C27A . . 117.5(5) ?
    C31A C26A P1A . . 121.0(4) ?
    C27A C26A P1A . . 121.1(4) ?
    C28A C27A C26A . . 120.9(5) ?
    C28A C27A H27A . . 119.6 ?
    C26A C27A H27A . . 119.6 ?
    C29A C28A C27A . . 120.6(5) ?
    C29A C28A H28A . . 119.7 ?
    C27A C28A H28A . . 119.7 ?
    C28A C29A C30A . . 119.8(5) ?
    C28A C29A H29A . . 120.1 ?
    C30A C29A H29A . . 120.1 ?
    C31A C30A C29A . . 119.5(5) ?
    C31A C30A H30A . . 120.2 ?
    C29A C30A H30A . . 120.2 ?
    C30A C31A C26A . . 121.6(5) ?
    C30A C31A H31A . . 119.2 ?
    C26A C31A H31A . . 119.2 ?
    C37A C32A C33A . . 118.0(5) ?
    C37A C32A P1A . . 119.7(4) ?
    C33A C32A P1A . . 121.9(4) ?
    C34A C33A C32A . . 120.9(6) ?
    C34A C33A H33A . . 119.6 ?
    C32A C33A H33A . . 119.6 ?
    C33A C34A C35A . . 120.3(5) ?
    C33A C34A H34A . . 119.8 ?
    C35A C34A H34A . . 119.8 ?
    C34A C35A C36A . . 119.8(5) ?
    C34A C35A H35A . . 120.1 ?
    C36A C35A H35A . . 120.1 ?
    C37A C36A C35A . . 119.3(5) ?
    C37A C36A H36A . . 120.3 ?
    C35A C36A H36A . . 120.3 ?
    C36A C37A C32A . . 121.7(5) ?
    C36A C37A H37A . . 119.2 ?
    C32A C37A H37A . . 119.2 ?
    C39A C38A P1A . . 113.5(3) ?
    C39A C38A H38A . . 108.9 ?
    P1A C38A H38A . . 108.9 ?
    C39A C38A H38B . . 108.9 ?
    P1A C38A H38B . . 108.9 ?
    H38A C38A H38B . . 107.7 ?
    C44A C39A C40A . . 118.1(5) ?
    C44A C39A C38A . . 120.3(5) ?
    C40A C39A C38A . . 121.6(5) ?
    C41A C40A C39A . . 120.1(5) ?
    C41A C40A H40A . . 119.9 ?
    C39A C40A H40A . . 119.9 ?
    C42A C41A C40A . . 121.1(5) ?
    C42A C41A H41A . . 119.5 ?
    C40A C41A H41A . . 119.5 ?
    C43A C42A C41A . . 119.6(5) ?
    C43A C42A H42A . . 120.2 ?
    C41A C42A H42A . . 120.2 ?
    C42A C43A C44A . . 120.2(5) ?
    C42A C43A H43A . . 119.9 ?
    C44A C43A H43A . . 119.9 ?
    C43A C44A C39A . . 120.8(5) ?
    C43A C44A H44A . . 119.6 ?
    C39A C44A H44A . . 119.6 ?
    O1A C45A Ru1A . . 173.1(5) ?
    O2A C46A Ru1A . . 176.5(5) ?
    O3A C47A Ru1A . . 171.6(4) ?
    O4A C48A Ru2A . . 173.5(4) ?
    O5A C49A Ru2A . . 176.2(5) ?
    O6A C50A Ru2A . . 174.3(4) ?
    O7A C51A Ru3A . . 173.4(4) ?
    O8A C52A Ru3A . . 176.6(5) ?
    O9A C53A Ru3A . . 173.3(4) ?
    C46B Ru1B C45B . . 93.7(2) ?
    C46B Ru1B C47B . . 93.3(2) ?
    C45B Ru1B C47B . . 172.8(2) ?
    C46B Ru1B As2B . . 105.38(16) ?
    C45B Ru1B As2B . . 89.77(14) ?
    C47B Ru1B As2B . . 86.61(15) ?
    C46B Ru1B Ru3B . . 96.06(15) ?
    C45B Ru1B Ru3B . . 91.56(14) ?
    C47B Ru1B Ru3B . . 89.53(15) ?
    As2B Ru1B Ru3B . . 158.39(2) ?
    C46B Ru1B Ru2B . . 156.29(15) ?
    C45B Ru1B Ru2B . . 81.09(15) ?
    C47B Ru1B Ru2B . . 93.21(16) ?
    As2B Ru1B Ru2B . . 97.74(2) ?
    Ru3B Ru1B Ru2B . . 61.225(14) ?
    C49B Ru2B C50B . . 88.1(2) ?
    C49B Ru2B C48B . . 91.2(2) ?
    C50B Ru2B C48B . . 172.7(2) ?
    C49B Ru2B As1B . . 99.08(16) ?
    C50B Ru2B As1B . . 94.01(15) ?
    C48B Ru2B As1B . . 93.29(16) ?
    C49B Ru2B Ru1B . . 170.15(16) ?
    C50B Ru2B Ru1B . . 95.78(15) ?
    C48B Ru2B Ru1B . . 83.77(16) ?
    As1B Ru2B Ru1B . . 89.711(19) ?
    C49B Ru2B Ru3B . . 113.21(16) ?
    C50B Ru2B Ru3B . . 78.84(15) ?
    C48B Ru2B Ru3B . . 94.76(16) ?
    As1B Ru2B Ru3B . . 146.46(2) ?
    Ru1B Ru2B Ru3B . . 59.003(14) ?
    C52B Ru3B C53B . . 93.0(2) ?
    C52B Ru3B C51B . . 87.9(2) ?
    C53B Ru3B C51B . . 175.2(2) ?
    C52B Ru3B P1B . . 96.66(15) ?
    C53B Ru3B P1B . . 93.83(15) ?
    C51B Ru3B P1B . . 90.74(15) ?
    C52B Ru3B Ru1B . . 96.81(15) ?
    C53B Ru3B Ru1B . . 90.14(14) ?
    C51B Ru3B Ru1B . . 85.09(15) ?
    P1B Ru3B Ru1B . . 165.73(4) ?
    C52B Ru3B Ru2B . . 155.75(15) ?
    C53B Ru3B Ru2B . . 81.65(15) ?
    C51B Ru3B Ru2B . . 95.63(15) ?
    P1B Ru3B Ru2B . . 107.25(4) ?
    Ru1B Ru3B Ru2B . . 59.772(14) ?
    C7B As1B C1B . . 101.7(2) ?
    C7B As1B C13B . . 103.7(2) ?
    C1B As1B C13B . . 98.9(2) ?
    C7B As1B Ru2B . . 117.40(14) ?
    C1B As1B Ru2B . . 116.30(15) ?
    C13B As1B Ru2B . . 116.16(15) ?
    C14B As2B C20B . . 100.2(2) ?
    C14B As2B C13B . . 104.0(2) ?
    C20B As2B C13B . . 102.1(2) ?
    C14B As2B Ru1B . . 118.05(15) ?
    C20B As2B Ru1B . . 117.07(15) ?
    C13B As2B Ru1B . . 113.18(14) ?
    C32B P1B C26B . . 101.9(2) ?
    C32B P1B C38B . . 102.1(2) ?
    C26B P1B C38B . . 100.2(2) ?
    C32B P1B Ru3B . . 112.77(16) ?
    C26B P1B Ru3B . . 122.61(17) ?
    C38B P1B Ru3B . . 114.57(18) ?
    C6B C1B C2B . . 119.0(5) ?
    C6B C1B As1B . . 122.5(4) ?
    C2B C1B As1B . . 118.5(4) ?
    C3B C2B C1B . . 120.9(5) ?
    C3B C2B H8 . . 119.5 ?
    C1B C2B H8 . . 119.5 ?
    C2B C3B C4B . . 120.1(5) ?
    C2B C3B H9 . . 119.9 ?
    C4B C3B H9 . . 119.9 ?
    C5B C4B C3B . . 119.2(5) ?
    C5B C4B H10 . . 120.4 ?
    C3B C4B H10 . . 120.4 ?
    C4B C5B C6B . . 121.0(5) ?
    C4B C5B H11 . . 119.5 ?
    C6B C5B H11 . . 119.5 ?
    C5B C6B C1B . . 119.7(5) ?
    C5B C6B H12 . . 120.1 ?
    C1B C6B H12 . . 120.1 ?
    C8B C7B C12B . . 119.2(5) ?
    C8B C7B As1B . . 117.9(4) ?
    C12B C7B As1B . . 122.9(4) ?
    C9B C8B C7B . . 121.2(5) ?
    C9B C8B H13 . . 119.4 ?
    C7B C8B H13 . . 119.4 ?
    C8B C9B C10B . . 119.3(5) ?
    C8B C9B H14 . . 120.4 ?
    C10B C9B H14 . . 120.4 ?
    C11B C10B C9B . . 120.1(5) ?
    C11B C10B H10B . . 120.0 ?
    C9B C10B H10B . . 120.0 ?
    C10B C11B C12B . . 120.2(5) ?
    C10B C11B H11B . . 119.9 ?
    C12B C11B H11B . . 119.9 ?
    C11B C12B C7B . . 120.1(5) ?
    C11B C12B H12B . . 120.0 ?
    C7B C12B H12B . . 120.0 ?
    As1B C13B As2B . . 112.6(2) ?
    As1B C13B H13C . . 109.1 ?
    As2B C13B H13C . . 109.1 ?
    As1B C13B H13D . . 109.1 ?
    As2B C13B H13D . . 109.1 ?
    H13C C13B H13D . . 107.8 ?
    C19B C14B C15B . . 119.6(5) ?
    C19B C14B As2B . . 120.5(4) ?
    C15B C14B As2B . . 119.8(4) ?
    C16B C15B C14B . . 120.0(5) ?
    C16B C15B H15B . . 120.0 ?
    C14B C15B H15B . . 120.0 ?
    C15B C16B C17B . . 120.6(5) ?
    C15B C16B H16B . . 119.7 ?
    C17B C16B H16B . . 119.7 ?
    C18B C17B C16B . . 119.3(5) ?
    C18B C17B H17B . . 120.3 ?
    C16B C17B H17B . . 120.3 ?
    C17B C18B C19B . . 120.6(5) ?
    C17B C18B H18B . . 119.7 ?
    C19B C18B H18B . . 119.7 ?
    C14B C19B C18B . . 119.8(5) ?
    C14B C19B H19B . . 120.1 ?
    C18B C19B H19B . . 120.1 ?
    C21B C20B C25B . . 118.9(5) ?
    C21B C20B As2B . . 123.9(4) ?
    C25B C20B As2B . . 117.2(4) ?
    C22B C21B C20B . . 120.4(5) ?
    C22B C21B H21B . . 119.8 ?
    C20B C21B H21B . . 119.8 ?
    C23B C22B C21B . . 120.9(5) ?
    C23B C22B H22B . . 119.6 ?
    C21B C22B H22B . . 119.6 ?
    C22B C23B C24B . . 118.8(5) ?
    C22B C23B H23B . . 120.6 ?
    C24B C23B H23B . . 120.6 ?
    C25B C24B C23B . . 120.9(5) ?
    C25B C24B H24B . . 119.5 ?
    C23B C24B H24B . . 119.5 ?
    C24B C25B C20B . . 120.2(5) ?
    C24B C25B H25B . . 119.9 ?
    C20B C25B H25B . . 119.9 ?
    C31B C26B C27B . . 119.1(5) ?
    C31B C26B P1B . . 120.6(4) ?
    C27B C26B P1B . . 120.2(4) ?
    C28B C27B C26B . . 120.4(5) ?
    C28B C27B H27B . . 119.8 ?
    C26B C27B H27B . . 119.8 ?
    C29B C28B C27B . . 120.2(5) ?
    C29B C28B H28B . . 119.9 ?
    C27B C28B H28B . . 119.9 ?
    C28B C29B C30B . . 120.1(5) ?
    C28B C29B H29B . . 119.9 ?
    C30B C29B H29B . . 119.9 ?
    C29B C30B C31B . . 119.8(5) ?
    C29B C30B H30B . . 120.1 ?
    C31B C30B H30B . . 120.1 ?
    C26B C31B C30B . . 120.4(5) ?
    C26B C31B H31B . . 119.8 ?
    C30B C31B H31B . . 119.8 ?
    C33B C32B C37B . . 118.3(5) ?
    C33B C32B P1B . . 120.6(4) ?
    C37B C32B P1B . . 121.0(4) ?
    C34B C33B C32B . . 121.4(5) ?
    C34B C33B H33B . . 119.3 ?
    C32B C33B H33B . . 119.3 ?
    C35B C34B C33B . . 119.5(5) ?
    C35B C34B H34B . . 120.2 ?
    C33B C34B H34B . . 120.2 ?
    C34B C35B C36B . . 120.5(5) ?
    C34B C35B H35B . . 119.8 ?
    C36B C35B H35B . . 119.8 ?
    C37B C36B C35B . . 119.9(5) ?
    C37B C36B H36B . . 120.0 ?
    C35B C36B H36B . . 120.0 ?
    C36B C37B C32B . . 120.4(5) ?
    C36B C37B H37B . . 119.8 ?
    C32B C37B H37B . . 119.8 ?
    C39B C38B P1B . . 115.4(3) ?
    C39B C38B H38C . . 108.4 ?
    P1B C38B H38C . . 108.4 ?
    C39B C38B H38D . . 108.4 ?
    P1B C38B H38D . . 108.4 ?
    H38C C38B H38D . . 107.5 ?
    C40B C39B C44B . . 117.9(5) ?
    C40B C39B C38B . . 121.7(4) ?
    C44B C39B C38B . . 120.3(5) ?
    C39B C40B C41B . . 121.0(5) ?
    C39B C40B H40B . . 119.5 ?
    C41B C40B H40B . . 119.5 ?
    C42B C41B C40B . . 120.7(6) ?
    C42B C41B H41B . . 119.6 ?
    C40B C41B H41B . . 119.6 ?
    C41B C42B C43B . . 119.4(5) ?
    C41B C42B H42B . . 120.3 ?
    C43B C42B H42B . . 120.3 ?
    C42B C43B C44B . . 120.0(5) ?
    C42B C43B H43B . . 120.0 ?
    C44B C43B H43B . . 120.0 ?
    C43B C44B C39B . . 120.9(5) ?
    C43B C44B H44B . . 119.5 ?
    C39B C44B H44B . . 119.5 ?
    O1B C45B Ru1B . . 174.1(4) ?
    O2B C46B Ru1B . . 176.5(5) ?
    O3B C47B Ru1B . . 173.1(5) ?
    O4B C48B Ru2B . . 173.8(5) ?
    O5B C49B Ru2B . . 177.5(5) ?
    O6B C50B Ru2B . . 170.7(4) ?
    O7B C51B Ru3B . . 172.4(5) ?
    O8B C52B Ru3B . . 179.4(5) ?
    O9B C53B Ru3B . . 173.2(4) ?
loop_
    _geom_torsion_atom_site_label_1
    _geom_torsion_atom_site_label_2
    _geom_torsion_atom_site_label_3
    _geom_torsion_atom_site_label_4
    _geom_torsion_site_symmetry_1
    _geom_torsion_site_symmetry_2
    _geom_torsion_site_symmetry_3
    _geom_torsion_site_symmetry_4
    _geom_torsion
    _geom_torsion_publ_flag
    C47A Ru1A Ru2A C49A . . . . -55.4(4) ?
    C45A Ru1A Ru2A C49A . . . . 117.4(4) ?
    As1A Ru1A Ru2A C49A . . . . -149.5(4) ?
    Ru3A Ru1A Ru2A C49A . . . . 22.5(4) ?
    C47A Ru1A Ru2A C48A . . . . 20.9(2) ?
    C45A Ru1A Ru2A C48A . . . . -166.3(2) ?
    As1A Ru1A Ru2A C48A . . . . -73.19(15) ?
    Ru3A Ru1A Ru2A C48A . . . . 98.80(15) ?
    C47A Ru1A Ru2A C50A . . . . -161.0(2) ?
    C45A Ru1A Ru2A C50A . . . . 11.8(2) ?
    As1A Ru1A Ru2A C50A . . . . 104.88(15) ?
    Ru3A Ru1A Ru2A C50A . . . . -83.13(15) ?
    C47A Ru1A Ru2A As2A . . . . 110.44(15) ?
    C45A Ru1A Ru2A As2A . . . . -76.75(15) ?
    As1A Ru1A Ru2A As2A . . . . 16.36(2) ?
    Ru3A Ru1A Ru2A As2A . . . . -171.65(2) ?
    C47A Ru1A Ru2A Ru3A . . . . -77.91(15) ?
    C45A Ru1A Ru2A Ru3A . . . . 94.90(15) ?
    As1A Ru1A Ru2A Ru3A . . . . -171.99(2) ?
    C49A Ru2A Ru3A C52A . . . . 15.2(2) ?
    C48A Ru2A Ru3A C52A . . . . 108.8(2) ?
    C50A Ru2A Ru3A C52A . . . . -76.2(2) ?
    As2A Ru2A Ru3A C52A . . . . -152.18(16) ?
    Ru1A Ru2A Ru3A C52A . . . . -173.33(15) ?
    C49A Ru2A Ru3A C51A . . . . 105.8(2) ?
    C48A Ru2A Ru3A C51A . . . . -160.6(2) ?
    C50A Ru2A Ru3A C51A . . . . 14.4(2) ?
    As2A Ru2A Ru3A C51A . . . . -61.56(16) ?
    Ru1A Ru2A Ru3A C51A . . . . -82.71(15) ?
    C49A Ru2A Ru3A C53A . . . . -74.0(2) ?
    C48A Ru2A Ru3A C53A . . . . 19.6(2) ?
    C50A Ru2A Ru3A C53A . . . . -165.4(2) ?
    As2A Ru2A Ru3A C53A . . . . 118.60(16) ?
    Ru1A Ru2A Ru3A C53A . . . . 97.45(15) ?
    C49A Ru2A Ru3A P1A . . . . -144.6(2) ?
    C48A Ru2A Ru3A P1A . . . . -51.0(2) ?
    C50A Ru2A Ru3A P1A . . . . 124.0(2) ?
    As2A Ru2A Ru3A P1A . . . . 47.96(15) ?
    Ru1A Ru2A Ru3A P1A . . . . 26.81(13) ?
    C49A Ru2A Ru3A Ru1A . . . . -171.45(16) ?
    C48A Ru2A Ru3A Ru1A . . . . -77.84(16) ?
    C50A Ru2A Ru3A Ru1A . . . . 97.14(16) ?
    As2A Ru2A Ru3A Ru1A . . . . 21.15(5) ?
    C46A Ru1A Ru3A C52A . . . . -159.3(4) ?
    C47A Ru1A Ru3A C52A . . . . 116.5(4) ?
    C45A Ru1A Ru3A C52A . . . . -66.1(4) ?
    As1A Ru1A Ru3A C52A . . . . 31.3(4) ?
    Ru2A Ru1A Ru3A C52A . . . . 15.9(3) ?
    C46A Ru1A Ru3A C51A . . . . -79.3(2) ?
    C47A Ru1A Ru3A C51A . . . . -163.5(2) ?
    C45A Ru1A Ru3A C51A . . . . 13.9(2) ?
    As1A Ru1A Ru3A C51A . . . . 111.30(15) ?
    Ru2A Ru1A Ru3A C51A . . . . 95.84(14) ?
    C46A Ru1A Ru3A C53A . . . . 103.9(2) ?
    C47A Ru1A Ru3A C53A . . . . 19.7(2) ?
    C45A Ru1A Ru3A C53A . . . . -162.9(2) ?
    As1A Ru1A Ru3A C53A . . . . -65.45(15) ?
    Ru2A Ru1A Ru3A C53A . . . . -80.91(15) ?
    C46A Ru1A Ru3A P1A . . . . 12.45(18) ?
    C47A Ru1A Ru3A P1A . . . . -71.73(15) ?
    C45A Ru1A Ru3A P1A . . . . 105.63(16) ?
    As1A Ru1A Ru3A P1A . . . . -156.93(5) ?
    Ru2A Ru1A Ru3A P1A . . . . -172.38(4) ?
    C46A Ru1A Ru3A Ru2A . . . . -175.17(17) ?
    C47A Ru1A Ru3A Ru2A . . . . 100.66(15) ?
    C45A Ru1A Ru3A Ru2A . . . . -81.99(16) ?
    As1A Ru1A Ru3A Ru2A . . . . 15.46(4) ?
    C46A Ru1A As1A C7A . . . . -91.6(2) ?
    C47A Ru1A As1A C7A . . . . -3.4(2) ?
    C45A Ru1A As1A C7A . . . . 175.3(2) ?
    Ru2A Ru1A As1A C7A . . . . 91.74(18) ?
    Ru3A Ru1A As1A C7A . . . . 78.52(18) ?
    C46A Ru1A As1A C1A . . . . 30.4(2) ?
    C47A Ru1A As1A C1A . . . . 118.6(2) ?
    C45A Ru1A As1A C1A . . . . -62.7(2) ?
    Ru2A Ru1A As1A C1A . . . . -146.32(16) ?
    Ru3A Ru1A As1A C1A . . . . -159.54(16) ?
    C46A Ru1A As1A C13A . . . . 144.3(2) ?
    C47A Ru1A As1A C13A . . . . -127.5(2) ?
    C45A Ru1A As1A C13A . . . . 51.2(2) ?
    Ru2A Ru1A As1A C13A . . . . -32.36(15) ?
    Ru3A Ru1A As1A C13A . . . . -45.58(16) ?
    C49A Ru2A As2A C20A . . . . -67.3(2) ?
    C48A Ru2A As2A C20A . . . . -160.7(2) ?
    C50A Ru2A As2A C20A . . . . 24.2(2) ?
    Ru3A Ru2A As2A C20A . . . . 99.81(18) ?
    Ru1A Ru2A As2A C20A . . . . 118.31(17) ?
    C49A Ru2A As2A C14A . . . . 51.5(2) ?
    C48A Ru2A As2A C14A . . . . -41.9(2) ?
    C50A Ru2A As2A C14A . . . . 143.0(2) ?
    Ru3A Ru2A As2A C14A . . . . -141.37(18) ?
    Ru1A Ru2A As2A C14A . . . . -122.88(18) ?
    C49A Ru2A As2A C13A . . . . 174.2(2) ?
    C48A Ru2A As2A C13A . . . . 80.8(2) ?
    C50A Ru2A As2A C13A . . . . -94.3(2) ?
    Ru3A Ru2A As2A C13A . . . . -18.73(17) ?
    Ru1A Ru2A As2A C13A . . . . -0.23(16) ?
    C52A Ru3A P1A C32A . . . . -94.6(2) ?
    C51A Ru3A P1A C32A . . . . 174.5(2) ?
    C53A Ru3A P1A C32A . . . . -4.7(2) ?
    Ru2A Ru3A P1A C32A . . . . 65.0(2) ?
    Ru1A Ru3A P1A C32A . . . . 88.89(19) ?
    C52A Ru3A P1A C26A . . . . 142.4(2) ?
    C51A Ru3A P1A C26A . . . . 51.5(2) ?
    C53A Ru3A P1A C26A . . . . -127.7(2) ?
    Ru2A Ru3A P1A C26A . . . . -58.0(2) ?
    Ru1A Ru3A P1A C26A . . . . -34.08(19) ?
    C52A Ru3A P1A C38A . . . . 22.4(2) ?
    C51A Ru3A P1A C38A . . . . -68.5(2) ?
    C53A Ru3A P1A C38A . . . . 112.3(2) ?
    Ru2A Ru3A P1A C38A . . . . -177.95(18) ?
    Ru1A Ru3A P1A C38A . . . . -154.08(17) ?
    C7A As1A C1A C2A . . . . 153.9(4) ?
    C13A As1A C1A C2A . . . . -99.4(4) ?
    Ru1A As1A C1A C2A . . . . 24.0(4) ?
    C7A As1A C1A C6A . . . . -30.5(5) ?
    C13A As1A C1A C6A . . . . 76.2(4) ?
    Ru1A As1A C1A C6A . . . . -160.4(4) ?
    C6A C1A C2A C3A . . . . 0.9(8) ?
    As1A C1A C2A C3A . . . . 176.7(4) ?
    C1A C2A C3A C4A . . . . -0.8(8) ?
    C2A C3A C4A C5A . . . . 0.2(8) ?
    C3A C4A C5A C6A . . . . 0.5(8) ?
    C4A C5A C6A C1A . . . . -0.4(8) ?
    C2A C1A C6A C5A . . . . -0.2(8) ?
    As1A C1A C6A C5A . . . . -175.8(4) ?
    C1A As1A C7A C8A . . . . -65.2(4) ?
    C13A As1A C7A C8A . . . . -166.3(4) ?
    Ru1A As1A C7A C8A . . . . 64.5(4) ?
    C1A As1A C7A C12A . . . . 117.6(4) ?
    C13A As1A C7A C12A . . . . 16.5(5) ?
    Ru1A As1A C7A C12A . . . . -112.7(4) ?
    C12A C7A C8A C9A . . . . -1.4(8) ?
    As1A C7A C8A C9A . . . . -178.6(4) ?
    C7A C8A C9A C10A . . . . 1.3(8) ?
    C8A C9A C10A C11A . . . . 0.0(9) ?
    C9A C10A C11A C12A . . . . -1.3(9) ?
    C10A C11A C12A C7A . . . . 1.2(8) ?
    C8A C7A C12A C11A . . . . 0.1(8) ?
    As1A C7A C12A C11A . . . . 177.2(4) ?
    C20A As2A C13A As1A . . . . -148.4(2) ?
    C14A As2A C13A As1A . . . . 109.8(3) ?
    Ru2A As2A C13A As1A . . . . -21.7(3) ?
    C7A As1A C13A As2A . . . . -92.1(3) ?
    C1A As1A C13A As2A . . . . 163.7(3) ?
    Ru1A As1A C13A As2A . . . . 38.6(3) ?
    C20A As2A C14A C19A . . . . -56.5(5) ?
    C13A As2A C14A C19A . . . . 48.2(5) ?
    Ru2A As2A C14A C19A . . . . 175.7(4) ?
    C20A As2A C14A C15A . . . . 118.7(4) ?
    C13A As2A C14A C15A . . . . -136.7(4) ?
    Ru2A As2A C14A C15A . . . . -9.2(5) ?
    C19A C14A C15A C16A . . . . -2.7(8) ?
    As2A C14A C15A C16A . . . . -177.9(4) ?
    C14A C15A C16A C17A . . . . 1.6(8) ?
    C15A C16A C17A C18A . . . . -0.4(8) ?
    C16A C17A C18A C19A . . . . 0.2(9) ?
    C17A C18A C19A C14A . . . . -1.3(9) ?
    C15A C14A C19A C18A . . . . 2.5(9) ?
    As2A C14A C19A C18A . . . . 177.7(5) ?
    C14A As2A C20A C21A . . . . 97.1(5) ?
    C13A As2A C20A C21A . . . . -8.4(5) ?
    Ru2A As2A C20A C21A . . . . -132.9(4) ?
    C14A As2A C20A C25A . . . . -79.1(4) ?
    C13A As2A C20A C25A . . . . 175.4(4) ?
    Ru2A As2A C20A C25A . . . . 50.9(4) ?
    C25A C20A C21A C22A . . . . -2.1(8) ?
    As2A C20A C21A C22A . . . . -178.2(4) ?
    C20A C21A C22A C23A . . . . 1.2(9) ?
    C21A C22A C23A C24A . . . . 0.9(9) ?
    C22A C23A C24A C25A . . . . -2.2(9) ?
    C23A C24A C25A C20A . . . . 1.3(8) ?
    C21A C20A C25A C24A . . . . 0.9(8) ?
    As2A C20A C25A C24A . . . . 177.3(4) ?
    C32A P1A C26A C31A . . . . -150.9(4) ?
    C38A P1A C26A C31A . . . . 103.7(4) ?
    Ru3A P1A C26A C31A . . . . -23.4(5) ?
    C32A P1A C26A C27A . . . . 37.1(5) ?
    C38A P1A C26A C27A . . . . -68.4(4) ?
    Ru3A P1A C26A C27A . . . . 164.6(3) ?
    C31A C26A C27A C28A . . . . -0.4(8) ?
    P1A C26A C27A C28A . . . . 171.9(4) ?
    C26A C27A C28A C29A . . . . -0.7(8) ?
    C27A C28A C29A C30A . . . . 1.1(8) ?
    C28A C29A C30A C31A . . . . -0.4(8) ?
    C29A C30A C31A C26A . . . . -0.7(8) ?
    C27A C26A C31A C30A . . . . 1.1(8) ?
    P1A C26A C31A C30A . . . . -171.2(4) ?
    C26A P1A C32A C37A . . . . 47.6(4) ?
    C38A P1A C32A C37A . . . . 151.2(4) ?
    Ru3A P1A C32A C37A . . . . -84.6(4) ?
    C26A P1A C32A C33A . . . . -139.7(4) ?
    C38A P1A C32A C33A . . . . -36.0(5) ?
    Ru3A P1A C32A C33A . . . . 88.1(4) ?
    C37A C32A C33A C34A . . . . -0.7(8) ?
    P1A C32A C33A C34A . . . . -173.5(4) ?
    C32A C33A C34A C35A . . . . 0.3(9) ?
    C33A C34A C35A C36A . . . . 0.0(9) ?
    C34A C35A C36A C37A . . . . 0.0(8) ?
    C35A C36A C37A C32A . . . . -0.4(8) ?
    C33A C32A C37A C36A . . . . 0.7(8) ?
    P1A C32A C37A C36A . . . . 173.7(4) ?
    C32A P1A C38A C39A . . . . -173.0(4) ?
    C26A P1A C38A C39A . . . . -66.9(4) ?
    Ru3A P1A C38A C39A . . . . 64.1(4) ?
    P1A C38A C39A C44A . . . . -104.1(5) ?
    P1A C38A C39A C40A . . . . 73.6(5) ?
    C44A C39A C40A C41A . . . . 4.3(7) ?
    C38A C39A C40A C41A . . . . -173.5(5) ?
    C39A C40A C41A C42A . . . . -3.0(8) ?
    C40A C41A C42A C43A . . . . -1.0(8) ?
    C41A C42A C43A C44A . . . . 3.7(8) ?
    C42A C43A C44A C39A . . . . -2.4(8) ?
    C40A C39A C44A C43A . . . . -1.6(7) ?
    C38A C39A C44A C43A . . . . 176.2(5) ?
    C46B Ru1B Ru2B C50B . . . . 55.2(4) ?
    C45B Ru1B Ru2B C50B . . . . -23.5(2) ?
    C47B Ru1B Ru2B C50B . . . . 161.0(2) ?
    As2B Ru1B Ru2B C50B . . . . -112.02(15) ?
    Ru3B Ru1B Ru2B C50B . . . . 73.27(15) ?
    C46B Ru1B Ru2B C48B . . . . -117.4(4) ?
    C45B Ru1B Ru2B C48B . . . . 163.9(2) ?
    C47B Ru1B Ru2B C48B . . . . -11.7(2) ?
    As2B Ru1B Ru2B C48B . . . . 75.34(16) ?
    Ru3B Ru1B Ru2B C48B . . . . -99.38(16) ?
    C46B Ru1B Ru2B As1B . . . . 149.2(4) ?
    C45B Ru1B Ru2B As1B . . . . 70.53(14) ?
    C47B Ru1B Ru2B As1B . . . . -105.03(15) ?
    As2B Ru1B Ru2B As1B . . . . -18.01(2) ?
    Ru3B Ru1B Ru2B As1B . . . . 167.27(2) ?
    C46B Ru1B Ru2B Ru3B . . . . -18.0(4) ?
    C45B Ru1B Ru2B Ru3B . . . . -96.75(14) ?
    C47B Ru1B Ru2B Ru3B . . . . 87.70(15) ?
    As2B Ru1B Ru2B Ru3B . . . . 174.72(2) ?
    C46B Ru1B Ru3B C52B . . . . -13.9(2) ?
    C45B Ru1B Ru3B C52B . . . . -107.8(2) ?
    C47B Ru1B Ru3B C52B . . . . 79.4(2) ?
    As2B Ru1B Ru3B C52B . . . . 158.95(16) ?
    Ru2B Ru1B Ru3B C52B . . . . 173.30(15) ?
    C46B Ru1B Ru3B C53B . . . . -107.0(2) ?
    C45B Ru1B Ru3B C53B . . . . 159.2(2) ?
    C47B Ru1B Ru3B C53B . . . . -13.7(2) ?
    As2B Ru1B Ru3B C53B . . . . 65.89(16) ?
    Ru2B Ru1B Ru3B C53B . . . . 80.24(15) ?
    C46B Ru1B Ru3B C51B . . . . 73.4(2) ?
    C45B Ru1B Ru3B C51B . . . . -20.5(2) ?
    C47B Ru1B Ru3B C51B . . . . 166.6(2) ?
    As2B Ru1B Ru3B C51B . . . . -113.79(17) ?
    Ru2B Ru1B Ru3B C51B . . . . -99.44(16) ?
    C46B Ru1B Ru3B P1B . . . . 146.8(2) ?
    C45B Ru1B Ru3B P1B . . . . 52.9(2) ?
    C47B Ru1B Ru3B P1B . . . . -120.0(2) ?
    As2B Ru1B Ru3B P1B . . . . -40.38(17) ?
    Ru2B Ru1B Ru3B P1B . . . . -26.04(15) ?
    C46B Ru1B Ru3B Ru2B . . . . 172.81(16) ?
    C45B Ru1B Ru3B Ru2B . . . . 78.95(15) ?
    C47B Ru1B Ru3B Ru2B . . . . -93.92(16) ?
    As2B Ru1B Ru3B Ru2B . . . . -14.35(6) ?
    C49B Ru2B Ru3B C52B . . . . 156.8(4) ?
    C50B Ru2B Ru3B C52B . . . . -120.2(4) ?
    C48B Ru2B Ru3B C52B . . . . 63.4(4) ?
    As1B Ru2B Ru3B C52B . . . . -39.9(4) ?
    Ru1B Ru2B Ru3B C52B . . . . -16.4(4) ?
    C49B Ru2B Ru3B C53B . . . . 78.1(2) ?
    C50B Ru2B Ru3B C53B . . . . 161.1(2) ?
    C48B Ru2B Ru3B C53B . . . . -15.3(2) ?
    As1B Ru2B Ru3B C53B . . . . -118.56(15) ?
    Ru1B Ru2B Ru3B C53B . . . . -95.07(15) ?
    C49B Ru2B Ru3B C51B . . . . -105.8(2) ?
    C50B Ru2B Ru3B C51B . . . . -22.8(2) ?
    C48B Ru2B Ru3B C51B . . . . 160.8(2) ?
    As1B Ru2B Ru3B C51B . . . . 57.47(16) ?
    Ru1B Ru2B Ru3B C51B . . . . 80.97(15) ?
    C49B Ru2B Ru3B P1B . . . . -13.29(17) ?
    C50B Ru2B Ru3B P1B . . . . 69.71(15) ?
    C48B Ru2B Ru3B P1B . . . . -106.70(16) ?
    As1B Ru2B Ru3B P1B . . . . 150.00(5) ?
    Ru1B Ru2B Ru3B P1B . . . . 173.50(4) ?
    C49B Ru2B Ru3B Ru1B . . . . 173.21(17) ?
    C50B Ru2B Ru3B Ru1B . . . . -103.79(15) ?
    C48B Ru2B Ru3B Ru1B . . . . 79.80(16) ?
    As1B Ru2B Ru3B Ru1B . . . . -23.50(4) ?
    C49B Ru2B As1B C7B . . . . 93.1(2) ?
    C50B Ru2B As1B C7B . . . . 4.4(2) ?
    C48B Ru2B As1B C7B . . . . -175.2(2) ?
    Ru1B Ru2B As1B C7B . . . . -91.41(17) ?
    Ru3B Ru2B As1B C7B . . . . -71.42(17) ?
    C49B Ru2B As1B C1B . . . . -27.7(2) ?
    C50B Ru2B As1B C1B . . . . -116.4(2) ?
    C48B Ru2B As1B C1B . . . . 64.1(2) ?
    Ru1B Ru2B As1B C1B . . . . 147.84(17) ?
    Ru3B Ru2B As1B C1B . . . . 167.82(17) ?
    C49B Ru2B As1B C13B . . . . -143.5(2) ?
    C50B Ru2B As1B C13B . . . . 127.8(2) ?
    C48B Ru2B As1B C13B . . . . -51.7(2) ?
    Ru1B Ru2B As1B C13B . . . . 32.06(16) ?
    Ru3B Ru2B As1B C13B . . . . 52.04(17) ?
    C46B Ru1B As2B C14B . . . . -48.8(2) ?
    C45B Ru1B As2B C14B . . . . 45.0(2) ?
    C47B Ru1B As2B C14B . . . . -141.3(2) ?
    Ru3B Ru1B As2B C14B . . . . 138.59(17) ?
    Ru2B Ru1B As2B C14B . . . . 125.93(17) ?
    C46B Ru1B As2B C20B . . . . 71.0(2) ?
    C45B Ru1B As2B C20B . . . . 164.7(2) ?
    C47B Ru1B As2B C20B . . . . -21.5(2) ?
    Ru3B Ru1B As2B C20B . . . . -101.62(19) ?
    Ru2B Ru1B As2B C20B . . . . -114.28(18) ?
    C46B Ru1B As2B C13B . . . . -170.6(2) ?
    C45B Ru1B As2B C13B . . . . -76.9(2) ?
    C47B Ru1B As2B C13B . . . . 96.9(2) ?
    Ru3B Ru1B As2B C13B . . . . 16.78(18) ?
    Ru2B Ru1B As2B C13B . . . . 4.12(16) ?
    C52B Ru3B P1B C32B . . . . 93.2(2) ?
    C53B Ru3B P1B C32B . . . . -173.3(2) ?
    C51B Ru3B P1B C32B . . . . 5.3(2) ?
    Ru1B Ru3B P1B C32B . . . . -67.5(3) ?
    Ru2B Ru3B P1B C32B . . . . -90.86(19) ?
    C52B Ru3B P1B C26B . . . . -144.6(2) ?
    C53B Ru3B P1B C26B . . . . -51.1(2) ?
    C51B Ru3B P1B C26B . . . . 127.5(2) ?
    Ru1B Ru3B P1B C26B . . . . 54.8(3) ?
    Ru2B Ru3B P1B C26B . . . . 31.4(2) ?
    C52B Ru3B P1B C38B . . . . -23.0(2) ?
    C53B Ru3B P1B C38B . . . . 70.5(2) ?
    C51B Ru3B P1B C38B . . . . -111.0(2) ?
    Ru1B Ru3B P1B C38B . . . . 176.30(19) ?
    Ru2B Ru3B P1B C38B . . . . 152.90(17) ?
    C7B As1B C1B C6B . . . . 26.2(5) ?
    C13B As1B C1B C6B . . . . -79.9(4) ?
    Ru2B As1B C1B C6B . . . . 155.0(4) ?
    C7B As1B C1B C2B . . . . -156.0(4) ?
    C13B As1B C1B C2B . . . . 97.9(4) ?
    Ru2B As1B C1B C2B . . . . -27.2(4) ?
    C6B C1B C2B C3B . . . . 0.4(8) ?
    As1B C1B C2B C3B . . . . -177.5(4) ?
    C1B C2B C3B C4B . . . . 0.0(8) ?
    C2B C3B C4B C5B . . . . -0.4(8) ?
    C3B C4B C5B C6B . . . . 0.5(8) ?
    C4B C5B C6B C1B . . . . -0.2(8) ?
    C2B C1B C6B C5B . . . . -0.3(8) ?
    As1B C1B C6B C5B . . . . 177.5(4) ?
    C1B As1B C7B C8B . . . . 62.4(4) ?
    C13B As1B C7B C8B . . . . 164.7(4) ?
    Ru2B As1B C7B C8B . . . . -65.8(4) ?
    C1B As1B C7B C12B . . . . -118.9(4) ?
    C13B As1B C7B C12B . . . . -16.6(5) ?
    Ru2B As1B C7B C12B . . . . 113.0(4) ?
    C12B C7B C8B C9B . . . . 1.2(8) ?
    As1B C7B C8B C9B . . . . -180.0(4) ?
    C7B C8B C9B C10B . . . . -0.3(8) ?
    C8B C9B C10B C11B . . . . -0.9(8) ?
    C9B C10B C11B C12B . . . . 1.2(9) ?
    C10B C11B C12B C7B . . . . -0.3(8) ?
    C8B C7B C12B C11B . . . . -0.9(8) ?
    As1B C7B C12B C11B . . . . -179.7(4) ?
    C7B As1B C13B As2B . . . . 94.8(3) ?
    C1B As1B C13B As2B . . . . -160.8(3) ?
    Ru2B As1B C13B As2B . . . . -35.6(3) ?
    C14B As2B C13B As1B . . . . -112.5(3) ?
    C20B As2B C13B As1B . . . . 143.7(2) ?
    Ru1B As2B C13B As1B . . . . 16.9(3) ?
    C20B As2B C14B C19B . . . . -122.3(4) ?
    C13B As2B C14B C19B . . . . 132.3(4) ?
    Ru1B As2B C14B C19B . . . . 6.0(5) ?
    C20B As2B C14B C15B . . . . 53.7(5) ?
    C13B As2B C14B C15B . . . . -51.7(5) ?
    Ru1B As2B C14B C15B . . . . -178.0(4) ?
    C19B C14B C15B C16B . . . . -3.2(9) ?
    As2B C14B C15B C16B . . . . -179.3(5) ?
    C14B C15B C16B C17B . . . . 2.0(10) ?
    C15B C16B C17B C18B . . . . -0.1(10) ?
    C16B C17B C18B C19B . . . . -0.6(9) ?
    C15B C14B C19B C18B . . . . 2.5(8) ?
    As2B C14B C19B C18B . . . . 178.5(4) ?
    C17B C18B C19B C14B . . . . -0.6(8) ?
    C14B As2B C20B C21B . . . . -127.7(4) ?
    C13B As2B C20B C21B . . . . -20.8(5) ?
    Ru1B As2B C20B C21B . . . . 103.4(4) ?
    C14B As2B C20B C25B . . . . 54.5(4) ?
    C13B As2B C20B C25B . . . . 161.4(4) ?
    Ru1B As2B C20B C25B . . . . -74.4(4) ?
    C25B C20B C21B C22B . . . . 0.2(8) ?
    As2B C20B C21B C22B . . . . -177.6(4) ?
    C20B C21B C22B C23B . . . . -0.1(9) ?
    C21B C22B C23B C24B . . . . -0.1(9) ?
    C22B C23B C24B C25B . . . . 0.1(9) ?
    C23B C24B C25B C20B . . . . 0.0(9) ?
    C21B C20B C25B C24B . . . . -0.1(8) ?
    As2B C20B C25B C24B . . . . 177.8(5) ?
    C32B P1B C26B C31B . . . . 149.0(4) ?
    C38B P1B C26B C31B . . . . -106.2(4) ?
    Ru3B P1B C26B C31B . . . . 21.8(5) ?
    C32B P1B C26B C27B . . . . -34.8(5) ?
    C38B P1B C26B C27B . . . . 70.0(5) ?
    Ru3B P1B C26B C27B . . . . -161.9(3) ?
    C31B C26B C27B C28B . . . . 0.1(8) ?
    P1B C26B C27B C28B . . . . -176.2(4) ?
    C26B C27B C28B C29B . . . . -0.4(8) ?
    C27B C28B C29B C30B . . . . 0.8(8) ?
    C28B C29B C30B C31B . . . . -1.0(8) ?
    C27B C26B C31B C30B . . . . -0.3(8) ?
    P1B C26B C31B C30B . . . . 176.1(4) ?
    C29B C30B C31B C26B . . . . 0.7(8) ?
    C26B P1B C32B C33B . . . . -47.7(4) ?
    C38B P1B C32B C33B . . . . -151.0(4) ?
    Ru3B P1B C32B C33B . . . . 85.6(4) ?
    C26B P1B C32B C37B . . . . 136.7(4) ?
    C38B P1B C32B C37B . . . . 33.4(5) ?
    Ru3B P1B C32B C37B . . . . -90.0(4) ?
    C37B C32B C33B C34B . . . . -0.7(7) ?
    P1B C32B C33B C34B . . . . -176.5(4) ?
    C32B C33B C34B C35B . . . . 0.2(8) ?
    C33B C34B C35B C36B . . . . 0.2(8) ?
    C34B C35B C36B C37B . . . . -0.1(8) ?
    C35B C36B C37B C32B . . . . -0.4(8) ?
    C33B C32B C37B C36B . . . . 0.8(8) ?
    P1B C32B C37B C36B . . . . 176.5(4) ?
    C32B P1B C38B C39B . . . . 167.8(4) ?
    C26B P1B C38B C39B . . . . 63.2(4) ?
    Ru3B P1B C38B C39B . . . . -69.9(4) ?
    P1B C38B C39B C40B . . . . 100.8(5) ?
    P1B C38B C39B C44B . . . . -82.6(5) ?
    C44B C39B C40B C41B . . . . -1.5(7) ?
    C38B C39B C40B C41B . . . . 175.1(5) ?
    C39B C40B C41B C42B . . . . 0.5(8) ?
    C40B C41B C42B C43B . . . . 0.1(9) ?
    C41B C42B C43B C44B . . . . 0.3(9) ?
    C42B C43B C44B C39B . . . . -1.4(8) ?
    C40B C39B C44B C43B . . . . 2.0(8) ?
    C38B C39B C44B C43B . . . . -174.7(5) ?
loop_
    _geom_hbond_atom_site_label_D
    _geom_hbond_atom_site_label_H
    _geom_hbond_atom_site_label_A
    _geom_hbond_site_symmetry_A
    _geom_hbond_distance_DH
    _geom_hbond_distance_HA
    _geom_hbond_distance_DA
    _geom_hbond_angle_DHA
    _geom_hbond_publ_flag
    C16A H16A O6B . 0.9300 2.5900 3.189(6) 123.00 yes
    C30A H30A O7A 3_776 0.9300 2.5800 3.261(6) 130.00 yes
    C42B H42B O9B 3_566 0.9300 2.5800 3.241(7) 129.00 yes
    C28A H28A Cg1 4_665 0.9300 2.7200 3.570(7) 152.00 y
    C28B H28B Cg2 4_464 0.9300 2.8700 3.648(7) 142.00 y
    C40A H40A Cg3 1_555 0.9300 2.7700 3.474(7) 133.00 y
    C44B H44B Cg4 1_555 0.9300 2.9400 3.615(7) 130.00 y
