# Supplementary material for: (Benzyl­diphenyl­phosphine-3κP)[μ-bis(diphenyl­arsino)methane-1:2κ2 As:As′]nona­carbonyl-1κ3 C,2κ3 C,3κ3 C-triangulo-triruthenium(0)
Source: Acta Crystallogr Sect E Struct Rep Online. 2009 Dec 16;66(Pt 1):m73–4. doi: 10.1107/S1600536809053045 (PMC2980180; doi:10.1107/S1600536809053045)
Supplement: Supplementary file 2 [file e-66-00m73-Isup2.hkl]

# 
# h,k,l, Fc-squared, Fo-squared, sigma(Fo-squared) and status flag 
# 
data_I
_shelx_title ' iak45m in P2(1)/c (100K)' 
_shelx_refln_list_code          4 
_shelx_F_calc_maximum     1032.13 
_exptl_crystal_F_000      5136.00 
_reflns_d_resolution_high  0.7099 
 
loop_ 
 _symmetry_equiv_pos_as_xyz 
 'x, y, z' 
 '-x, y+1/2, -z+1/2' 
 '-x, -y, -z' 
 'x, -y-1/2, z-1/2' 
 
_cell_length_a    13.4824 
_cell_length_b    35.5978 
_cell_length_c    23.3473 
_cell_angle_alpha  90.000 
_cell_angle_beta  117.597 
_cell_angle_gamma  90.000 
 
_shelx_F_squared_multiplier     1.000 
 
loop_ 
 _refln_index_h 
 _refln_index_k 
 _refln_index_l 
 _refln_F_squared_calc 
 _refln_F_squared_meas 
 _refln_F_squared_sigma 
 _refln_observed_status 
   2   0   0     6075.81     5938.57    283.09 o 
   3   0   0   350410.88   368730.81   5598.21 o 
   4   0   0   260112.53   268679.22   5222.29 o 
   5   0   0    21630.14    20394.46    892.58 o 
   6   0   0    14520.55    14056.01    538.71 o 
   7   0   0       33.47      956.32    287.63 o 
   8   0   0     8196.69     8207.11    519.36 o 
   9   0   0    22916.38    22755.17   1111.13 o 
  10   0   0    26454.07    27244.79    918.00 o 
  11   0   0     7754.53     6794.05    710.43 o 
  12   0   0     1933.72     1786.77   1359.86 o 
  13   0   0      592.99      932.08    888.91 o 
  14   0   0    19126.01    22615.31   1558.98 o 
  15   0   0     4851.17     4569.65   1398.45 o 
  16   0   0      133.62      -65.88   1246.67 o 
   2   1   0     1265.97     1111.58    109.95 o 
   3   1   0    81828.04    84685.09   1831.35 o 
   4   1   0   357880.28   383041.56   4148.59 o 
   5   1   0    75050.41    78500.88   1036.50 o 
   6   1   0    39569.35    42414.55    695.24 o 
   7   1   0   273638.03   291213.59   3185.63 o 
   8   1   0     7701.80     8111.22    358.07 o 
   9   1   0    41758.45    43888.51    805.40 o 
  10   1   0    24698.53    26744.16    706.17 o 
  11   1   0        9.12        2.85    337.73 o 
  12   1   0      838.57      807.42    618.18 o 
  13   1   0     1120.64     1115.40    569.19 o 
  14   1   0        3.60     -518.62    518.62 o 
  15   1   0      158.90     -129.11    759.55 o 
  16   1   0      338.64     -755.27    898.71 o 
   0   2   0      127.13       22.54     17.12 o 
   1   2   0      806.51      836.53    238.42 o 
   2   2   0      503.12      572.72    117.63 o 
   3   2   0      833.52      681.34    145.76 o 
   4   2   0    63830.98    65932.34   1095.36 o 
   5   2   0     2843.17     2982.26    198.93 o 
   6   2   0      220.43      235.87    156.14 o 
   7   2   0      625.14     1438.21    227.07 o 
   8   2   0       19.22      -12.46    206.42 o 
   9   2   0     5850.09     6330.72    410.64 o 
  10   2   0      512.52      972.84    299.27 o 
  11   2   0     2007.08     2656.99    447.37 o 
  12   2   0       85.03      -79.26    480.02 o 
  13   2   0     6252.39     6159.08    707.64 o 
  14   2   0       10.87       97.51    642.23 o 
  15   2   0      501.13      480.18    743.07 o 
  16   2   0        7.81      128.85    905.48 o 
   1   3   0     1829.29     1088.34    280.95 o 
   2   3   0     1075.18      919.07    103.51 o 
   3   3   0      955.23      964.34    125.30 o 
   4   3   0     1590.50     2294.83    206.37 o 
   5   3   0     3792.61     4498.45    207.77 o 
   6   3   0   108867.47   117047.62   1354.41 o 
   7   3   0   153024.80   156108.28   1850.35 o 
   8   3   0    13768.74    15844.66    453.66 o 
   9   3   0     1742.61     1807.49    358.71 o 
  10   3   0    29231.78    31340.02    754.54 o 
  11   3   0     2560.34     1382.27    433.74 o 
  12   3   0     1234.77      367.24    484.99 o 
  13   3   0      327.84      114.34    556.19 o 
  14   3   0       44.51      670.55    668.13 o 
  15   3   0       12.54     -103.45    682.16 o 
  16   3   0      428.48      696.26    913.82 o 
   1   4   0   123083.78   127264.61   1744.31 o 
   2   4   0      935.75     1370.59     96.59 o 
   3   4   0     1518.63     1920.07    129.05 o 
   4   4   0    16598.02    15327.46    332.09 o 
   5   4   0    14249.88    13127.78    338.35 o 
   6   4   0    20102.76    19860.99    410.73 o 
   7   4   0     2809.23     3075.00    243.08 o 
   8   4   0      257.41      113.59    219.72 o 
   9   4   0     4192.20     4709.52    345.51 o 
  10   4   0    15750.68    16049.37    592.60 o 
  11   4   0       44.89       -9.46    437.27 o 
  12   4   0     8823.08     8384.21    775.19 o 
  13   4   0       84.34     -303.79    578.64 o 
  14   4   0    13097.72    14051.64   1142.92 o 
  15   4   0     1809.81     1049.36    744.08 o 
  16   4   0      241.35     -119.36    783.33 o 
   1   5   0     7804.36     6901.45    336.82 o 
   2   5   0     4126.50     3744.67    289.65 o 
   3   5   0     1700.78     2088.26    137.48 o 
   4   5   0   111228.08   110795.27   1266.18 o 
   5   5   0    57980.08    60611.89    774.92 o 
   6   5   0    42129.13    46776.14    673.60 o 
   7   5   0    65697.26    68241.34    969.46 o 
   8   5   0    22237.35    23235.84    536.33 o 
   9   5   0    14476.07    15292.55    516.64 o 
  10   5   0     8916.85    10327.01    631.29 o 
  11   5   0     2930.80     2558.66    517.49 o 
  12   5   0      615.49      499.32    536.77 o 
  13   5   0      738.86      215.06    613.11 o 
  14   5   0      370.77      376.97    650.20 o 
  15   5   0        5.45      -38.33    703.84 o 
  16   5   0       48.29     -742.79    742.79 o 
   0   6   0      486.43      -36.32     80.59 o 
   1   6   0     6211.02     6434.37    146.02 o 
   2   6   0    83054.20    87069.32   1282.33 o 
   3   6   0     1868.36     1991.48    145.84 o 
   4   6   0    90165.66    86366.34   1147.13 o 
   5   6   0    15767.84    15343.52    333.86 o 
   6   6   0       99.70      228.24    163.39 o 
   7   6   0     1245.69     1501.49    213.88 o 
   8   6   0      216.78      270.71    221.40 o 
   9   6   0     5084.10     4902.90    353.25 o 
  10   6   0     9323.71    10531.00    562.48 o 
  11   6   0    27707.68    26162.01    905.12 o 
  12   6   0     6843.00     7583.53    920.98 o 
  13   6   0    29434.10    30568.68   1519.90 o 
  14   6   0       25.22     -304.44    620.68 o 
  15   6   0      693.56      229.30    704.94 o 
  16   6   0      857.18     1999.71    842.49 o 
   1   7   0      243.85      127.12     66.73 o 
   2   7   0    10626.21     9890.81    433.46 o 
   3   7   0      963.17     1122.31    173.96 o 
   4   7   0    85999.45    85961.05   1088.78 o 
   5   7   0     9146.27    10585.43    295.57 o 
   6   7   0    49576.67    50313.94    745.98 o 
   7   7   0   170841.67   179610.41   2085.47 o 
   8   7   0     6532.51     7306.35    358.90 o 
   9   7   0     4594.42     5306.03    360.15 o 
  10   7   0    33619.98    35226.96    912.16 o 
  11   7   0    17562.87    16971.92    987.15 o 
  12   7   0      357.24     -255.71    610.51 o 
  13   7   0     5122.26     5115.23    879.40 o 
  14   7   0       53.88      -17.65    658.59 o 
  15   7   0      443.91       -1.02    733.76 o 
  16   7   0     1182.62       83.81    802.09 o 
   0   8   0   111722.55   112725.32   1386.72 o 
   1   8   0    81442.21    82772.45    798.13 o 
   2   8   0     3087.63     3419.93    187.47 o 
   3   8   0     3631.86     3983.72    216.51 o 
   4   8   0       72.69      483.34    155.90 o 
   5   8   0    12737.76    12514.32    497.29 o 
   6   8   0    18015.61    16775.93    421.22 o 
   7   8   0      339.27      394.89    203.01 o 
   8   8   0     1873.65     1536.23    255.27 o 
   9   8   0     2805.55     2955.75    379.24 o 
  10   8   0    30028.89    30583.23    931.75 o 
  11   8   0     1368.94     1775.86    572.78 o 
  12   8   0     1708.48     2543.94   1131.78 o 
  13   8   0     5060.05     4592.15    867.49 o 
  14   8   0    21444.52    23820.92   1736.03 o 
  15   8   0     1044.21     -526.54    690.78 o 
  16   8   0      626.47     1212.53    822.03 o 
   1   9   0     2610.36     2374.11    119.31 o 
   2   9   0      137.54      -22.92    100.48 o 
   3   9   0     1825.77     2143.84    250.43 o 
   4   9   0    45819.76    40671.38    665.59 o 
   5   9   0    28857.36    29173.21    579.68 o 
   6   9   0     8347.20     9305.09    373.27 o 
   7   9   0    36089.76    37498.91    743.09 o 
   8   9   0     4794.07     5748.64    365.78 o 
   9   9   0    20399.06    21384.27    689.99 o 
  10   9   0    15438.15    14413.10    686.28 o 
  11   9   0    13032.21    13452.50    892.90 o 
  12   9   0      693.74      573.35    651.70 o 
  13   9   0       15.88      237.54    692.25 o 
  14   9   0        6.78      948.01    801.80 o 
  15   9   0        8.31     -155.66    692.70 o 
  16   9   0     1101.41      122.82    781.09 o 
   0  10   0    17721.93    18110.94    350.42 o 
   1  10   0    90462.17    91928.25    894.79 o 
   2  10   0      685.84     1170.28    125.78 o 
   3  10   0    15693.23    15952.96    367.39 o 
   4  10   0    31205.17    26452.49    610.57 o 
   5  10   0    14215.12    12715.98    628.32 o 
   6  10   0     4144.72     3591.82    275.91 o 
   7  10   0      417.83     1132.32    244.42 o 
   8  10   0     3426.36     3194.30    340.88 o 
   9  10   0    12746.54    12580.58    550.97 o 
  10  10   0     3000.56     3753.45    551.65 o 
  11  10   0    42269.14    40379.70   1371.47 o 
  12  10   0     9451.24     9771.73    984.78 o 
  13  10   0    68834.42    66215.87   3028.17 o 
  14  10   0     1332.06      248.21    984.30 o 
  15  10   0     1621.91      542.75    829.30 o 
  16  10   0      232.89      629.83    877.95 o 
   1  11   0    11091.03    10436.45    213.65 o 
   2  11   0     1332.87     1161.78    119.73 o 
   3  11   0    10157.42    10041.62    311.37 o 
   4  11   0    59506.59    57276.09   1122.59 o 
   5  11   0    33243.45    34165.28    626.06 o 
   6  11   0    81156.99    81546.51   1267.66 o 
   7  11   0    89747.73    93822.07   1387.98 o 
   8  11   0    26563.88    26311.60    949.46 o 
   9  11   0     4376.39     3901.71    449.63 o 
  10  11   0     9224.70     9013.31    762.16 o 
  11  11   0    12610.32    12161.98    876.01 o 
  12  11   0    18392.67    18836.07   1210.60 o 
  13  11   0    11572.55    12665.89   1119.34 o 
  14  11   0        6.10     -222.09    769.43 o 
  15  11   0      606.46     -237.38    783.61 o 
  16  11   0      533.89       17.38    862.60 o 
   0  12   0   193138.44   187263.81   2188.45 o 
   1  12   0    31452.48    32535.69    404.06 o 
   2  12   0     6011.26     6846.03    182.30 o 
   3  12   0     1379.46     1306.33    188.60 o 
   4  12   0     7314.70     8307.45    298.98 o 
   5  12   0    45470.40    41993.04    909.34 o 
   6  12   0    22536.35    22389.60    524.11 o 
   7  12   0     1120.71     1177.94    245.96 o 
   8  12   0      146.37      408.89    286.01 o 
   9  12   0     1482.03     1337.50    440.92 o 
  10  12   0    14897.66    14503.66    894.25 o 
  11  12   0      534.54     1332.20    593.96 o 
  12  12   0     2510.91     2372.43    774.71 o 
  13  12   0     6902.37     5813.12    924.12 o 
  14  12   0    20227.27    22607.09   1750.82 o 
  15  12   0     1218.27      773.14   1069.71 o 
  16  12   0       35.15     -689.77    859.87 o 
   1  13   0      337.62      226.87     85.80 o 
   2  13   0     9586.83     9319.97    213.80 o 
   3  13   0        1.07       21.30    143.96 o 
   4  13   0   121626.14   117600.21   1593.19 o 
   5  13   0    37420.32    37001.96    947.27 o 
   6  13   0    33093.88    34447.19    665.03 o 
   7  13   0    26299.22    28295.82    664.04 o 
   8  13   0    13079.89    13135.00    584.43 o 
   9  13   0    15816.24    16717.34    882.32 o 
  10  13   0    15877.52    14239.75   1359.92 o 
  11  13   0    55381.27    51190.52   1743.95 o 
  12  13   0      959.94     2725.05    892.90 o 
  13  13   0      622.05     -282.88    850.83 o 
  14  13   0     2869.29     1308.00    971.67 o 
  15  13   0        9.24      581.61    968.05 o 
  16  13   0      423.49     -989.40    989.40 o 
   0  14   0    21144.38    20320.55    398.34 o 
   1  14   0     5614.73     6091.39    171.60 o 
   2  14   0    63511.69    65234.93    758.36 o 
   3  14   0    24019.72    25374.81    421.43 o 
   4  14   0    43466.44    36200.62    667.45 o 
   5  14   0     4793.51     3867.09    259.50 o 
   6  14   0     6784.95     6027.71    329.50 o 
   7  14   0      594.20      645.79    340.99 o 
   8  14   0     3511.91     2654.77    471.63 o 
   9  14   0    18250.11    17356.99    924.05 o 
  10  14   0      429.26      509.40    520.10 o 
  11  14   0    57462.78    56620.35   2495.32 o 
  12  14   0     8069.27     8544.95   1135.57 o 
  13  14   0    54654.95    55257.89   2468.21 o 
  14  14   0       10.31      433.78    910.72 o 
  15  14   0     3963.21     3983.06   2004.05 o 
  16  14   0       60.21    -1018.15   1018.15 o 
   1  15   0      514.18      121.75     97.93 o 
   2  15   0     1468.94     1677.72    125.31 o 
   3  15   0      874.55      517.46    136.75 o 
   4  15   0   113346.52   112620.43   1472.74 o 
   5  15   0    36385.65    37214.41    711.10 o 
   6  15   0    38615.87    38339.67    730.80 o 
   7  15   0    38671.11    39137.50   1081.77 o 
   8  15   0    92075.16    91120.69   1885.46 o 
   9  15   0    16434.28    16118.91   1058.77 o 
  10  15   0     3114.10     2486.57    624.16 o 
  11  15   0     6883.41     6848.32    905.47 o 
  12  15   0    16308.94    14315.15   1297.06 o 
  13  15   0     6584.09     5331.41   1076.24 o 
  14  15   0      501.34      834.72   1444.39 o 
  15  15   0     1008.41       32.85   1010.80 o 
  16  15   0       20.54    -1009.74   1026.90 o 
   0  16   0     5245.99     4750.30    222.51 o 
   1  16   0      859.63     1200.38    146.84 o 
   2  16   0    13030.07    14517.78    294.08 o 
   3  16   0     6474.03     6139.71    227.08 o 
   4  16   0     8939.37    10830.53    359.91 o 
   5  16   0    46729.32    44861.50    758.02 o 
   6  16   0    23613.41    22718.62    591.45 o 
   7  16   0     2579.66     2172.71    348.37 o 
   8  16   0     2457.97     2053.06    461.46 o 
   9  16   0     5109.67     4778.23    669.47 o 
  10  16   0     3109.95     3317.90    663.71 o 
  11  16   0     1289.58     1594.76    722.36 o 
  12  16   0        5.60      643.63    828.18 o 
  13  16   0     5074.29     4548.45   1085.91 o 
  14  16   0     5601.80     4061.61   1680.92 o 
  15  16   0     5528.63     3493.45   1186.53 o 
   1  17   0     5985.84     6337.71    229.14 o 
   2  17   0     1603.05     1773.44    151.24 o 
   3  17   0       79.62       85.54    127.92 o 
   4  17   0    54892.53    51932.39    788.99 o 
   5  17   0    18117.51    18361.79    473.52 o 
   6  17   0    20989.55    22041.75    560.20 o 
   7  17   0    10945.48    10773.40    547.28 o 
   8  17   0      147.77      357.82    345.55 o 
   9  17   0    13503.81    13666.61    883.21 o 
  10  17   0     3047.39     3038.51    658.97 o 
  11  17   0    55424.61    54073.15   1912.63 o 
  12  17   0    10449.72    10496.74   1215.09 o 
  13  17   0      667.86     1793.03    921.76 o 
  14  17   0     4343.91     3982.63   1113.85 o 
  15  17   0     1176.50     -145.99   1069.13 o 
   0  18   0    10094.42     9840.74    308.81 o 
   1  18   0    25396.92    25288.14    378.30 o 
   2  18   0    24303.47    23847.93    398.50 o 
   3  18   0    19094.95    18963.12    383.46 o 
   4  18   0    90151.67    86097.32   1157.21 o 
   5  18   0     4004.27     3294.90    252.35 o 
   6  18   0     3900.89     3311.29    305.57 o 
   7  18   0     1113.76      477.43    297.17 o 
   8  18   0     7793.53     6903.82    473.38 o 
   9  18   0    17611.48    17630.34    661.87 o 
  10  18   0     2894.96     3226.81    499.43 o 
  11  18   0    36891.05    37523.28   1814.44 o 
  12  18   0       46.07      889.51    830.08 o 
  13  18   0    36196.13    37813.16   2007.24 o 
  14  18   0      184.89      138.95    968.76 o 
  15  18   0      895.06     -223.11   1241.33 o 
   1  19   0     5205.95     4574.90    186.00 o 
   2  19   0    19885.82    19574.14    342.68 o 
   3  19   0     1578.98     1669.33    207.02 o 
   4  19   0   141879.61   143413.66   1843.59 o 
   5  19   0    89285.70    93589.48   1325.35 o 
   6  19   0     9766.07    10040.45    419.22 o 
   7  19   0     4001.48     3945.90    383.65 o 
   8  19   0    26189.78    27449.74    815.99 o 
   9  19   0    23940.19    22726.09    775.91 o 
  10  19   0      105.82     -263.21    414.28 o 
  11  19   0     1162.10     1265.38    732.93 o 
  12  19   0    12769.81    11316.63   1242.64 o 
  13  19   0     8353.22     6098.36   1127.59 o 
  14  19   0      508.09      -93.62    911.11 o 
  15  19   0       40.59      824.99   1043.70 o 
   0  20   0    21375.42    22332.83    582.47 o 
   1  20   0    13794.20    14423.91    310.19 o 
   2  20   0     2659.47     2649.05    170.58 o 
   3  20   0     5446.79     5738.22    286.85 o 
   4  20   0       44.40      527.72    208.59 o 
   5  20   0    42020.08    39579.05    744.79 o 
   6  20   0    32595.93    31601.38    672.43 o 
   7  20   0      208.71     -322.68    322.68 o 
   8  20   0     5564.90     4736.34    461.94 o 
   9  20   0     4515.07     4563.81    476.41 o 
  10  20   0      248.81      506.51    442.74 o 
  11  20   0      520.01      391.34    766.32 o 
  12  20   0      295.17      365.27    821.92 o 
  13  20   0     8639.19     7538.51   1188.69 o 
  14  20   0       47.39    -1123.18   1472.77 o 
  15  20   0     2643.96     3030.82   1177.08 o 
   1  21   0     3878.55     4361.02    224.13 o 
   2  21   0      384.44      270.20    115.88 o 
   3  21   0     1707.61     1676.25    181.62 o 
   4  21   0    41313.95    40691.29    718.13 o 
   5  21   0     1271.33     1157.19    265.66 o 
   6  21   0    16522.71    16839.46    556.86 o 
   7  21   0      109.97       -1.11    350.33 o 
   8  21   0    12397.63    13856.72    671.69 o 
   9  21   0       11.48      -12.19    377.84 o 
  10  21   0     1679.76      871.74    538.38 o 
  11  21   0    25452.88    25193.49   1588.61 o 
  12  21   0    16765.11    15555.49   1396.03 o 
  13  21   0      554.70     -274.05    886.99 o 
  14  21   0     5970.15     5460.09   1168.25 o 
  15  21   0     2237.86     2458.45   1143.47 o 
   0  22   0     9294.41    10205.47    435.45 o 
   1  22   0    28518.00    29402.88    499.70 o 
   2  22   0    30834.63    32337.60    565.42 o 
   3  22   0    36927.46    36553.43    622.29 o 
   4  22   0    13713.89    14142.41    466.33 o 
   5  22   0       28.12       -0.95    254.56 o 
   6  22   0     4987.94     5359.22    463.90 o 
   7  22   0     2545.44     1816.59    405.83 o 
   8  22   0    10550.01    10600.57    590.40 o 
   9  22   0     4036.09     3690.84    474.32 o 
  10  22   0     5716.89     6005.07    693.67 o 
  11  22   0    23237.67    20885.34   1471.46 o 
  12  22   0     4862.23     3211.85   1007.62 o 
  13  22   0    12923.47    12990.82   1417.74 o 
  14  22   0     2699.41      883.69   1018.09 o 
  15  22   0     5353.78     4980.13   1271.95 o 
   1  23   0    64876.59    61619.90    886.20 o 
   2  23   0    44869.87    44962.74    711.68 o 
   3  23   0      523.08     1025.54    200.05 o 
   4  23   0   108828.84   108546.97   1485.07 o 
   5  23   0    49119.82    50295.81    955.71 o 
   6  23   0     6320.85     7834.68    486.54 o 
   7  23   0     3842.41     4723.09    685.54 o 
   8  23   0     7795.18     8705.01    561.06 o 
   9  23   0    28906.70    27898.76   1029.15 o 
  10  23   0     3646.31     2760.99    615.40 o 
  11  23   0      876.28     -196.38   1051.49 o 
  12  23   0    12793.81    13077.31   2308.44 o 
  13  23   0     4832.15     5123.10   1137.70 o 
  14  23   0      218.20     -303.97    998.91 o 
   0  24   0   165486.86   167346.91   2911.00 o 
   1  24   0     3171.82     5022.55    260.20 o 
   2  24   0      372.83      740.38    187.80 o 
   3  24   0      475.92      292.83    238.51 o 
   4  24   0      143.93       22.35    224.05 o 
   5  24   0    34409.74    32319.09    755.59 o 
   6  24   0     8527.96     7780.20    699.24 o 
   7  24   0      178.55      -10.41    370.28 o 
   8  24   0     2286.51     1965.81    445.25 o 
   9  24   0    21746.15    21527.04   1042.56 o 
  10  24   0      209.24     -434.68    639.17 o 
  11  24   0       88.92     1022.08    827.55 o 
  12  24   0     1561.82     2564.99    983.91 o 
  13  24   0    16580.39    13591.50   2336.64 o 
  14  24   0      443.55     -936.02    971.88 o 
   1  25   0    23862.25    22901.33    502.15 o 
   2  25   0     4178.06     4401.86    292.66 o 
   3  25   0      193.27       64.29    214.91 o 
   4  25   0    13084.21    13375.10    555.21 o 
   5  25   0      766.84     1074.82    384.63 o 
   6  25   0    14419.31    15547.13    688.75 o 
   7  25   0     4512.14     4744.69    486.07 o 
   8  25   0    10163.76    11668.22    954.85 o 
   9  25   0     5591.58     5884.27    858.68 o 
  10  25   0     7023.05     7502.92   1053.15 o 
  11  25   0    44614.07    43457.52   2014.53 o 
  12  25   0     9155.49     7355.12   1196.48 o 
  13  25   0      459.82      245.91    926.91 o 
  14  25   0     1295.68     -244.27    964.15 o 
   0  26   0    25073.13    25699.22    794.40 o 
   1  26   0    32494.54    34029.10    640.71 o 
   2  26   0    30629.89    33354.48    669.77 o 
   3  26   0    25360.99    25669.17    569.03 o 
   4  26   0     2465.69     2402.35    427.14 o 
   5  26   0     5707.67     5488.63    543.01 o 
   6  26   0     3183.86     3717.58    464.35 o 
   7  26   0    11936.07    12121.89    843.00 o 
   8  26   0    11181.00    11633.30    960.34 o 
   9  26   0      496.24      697.19    666.78 o 
  10  26   0     6509.51     6606.24   1029.78 o 
  11  26   0    18488.31    19112.87   1479.79 o 
  12  26   0     2922.49     1943.19    994.88 o 
  13  26   0      477.46     -879.41    879.41 o 
  14  26   0     3066.03     1466.85   1089.78 o 
   1  27   0   105243.20   104419.58   1381.96 o 
   2  27   0    65276.97    65688.20   1108.94 o 
   3  27   0     6658.72     7761.85    500.05 o 
   4  27   0    62669.64    59893.41   1178.49 o 
   5  27   0     8764.40     9991.18    617.43 o 
   6  27   0       77.96      104.39    365.13 o 
   7  27   0    19162.39    20872.01   1383.09 o 
   8  27   0      616.84     1243.66    690.57 o 
   9  27   0     6916.59     6703.93   1001.01 o 
  10  27   0     6398.75     3242.93    947.78 o 
  11  27   0       99.10     -905.03    905.03 o 
  12  27   0    12258.50    10304.98   1313.63 o 
  13  27   0     2892.21     2479.92   1064.48 o 
  14  27   0        8.88      193.40   1002.50 o 
   0  28   0   265482.25   270018.56   4530.44 o 
   1  28   0    29794.20    34379.91    672.58 o 
   2  28   0     5853.75     7353.59    473.12 o 
   3  28   0     6885.91     6450.93    887.44 o 
   4  28   0      430.73      378.65    375.36 o 
   5  28   0    17385.08    17498.82    762.94 o 
   6  28   0       58.72      653.65    483.91 o 
   7  28   0     1991.48     2935.74    953.56 o 
   8  28   0     4689.34     4680.45   1279.85 o 
   9  28   0    15396.46    14958.76   1281.82 o 
  10  28   0      541.16      979.09    826.67 o 
  11  28   0       40.01      244.04    855.41 o 
  12  28   0      156.59     -325.70    926.11 o 
  13  28   0     4246.72     3184.31   1152.71 o 
   1  29   0    27756.10    28746.48    660.80 o 
   2  29   0     3022.01     3865.09    381.76 o 
   3  29   0      127.18     -182.81    335.42 o 
   4  29   0      408.45      282.08    408.57 o 
   5  29   0       14.46      -10.62    447.29 o 
   6  29   0     4105.85     4797.16   1060.21 o 
   7  29   0     1256.89     1660.63    661.08 o 
   8  29   0    18535.82    19761.69   1346.00 o 
   9  29   0     3144.73     2400.35    880.98 o 
  10  29   0     2038.43     2277.28    901.06 o 
  11  29   0    19218.33    16500.03   1669.48 o 
  12  29   0     2016.00      739.49    943.78 o 
  13  29   0     1388.13     1569.30   1066.66 o 
   0  30   0    39363.85    43310.36   1453.67 o 
   1  30   0     2953.55     3281.28    368.90 o 
   2  30   0    12945.40    14591.79    639.01 o 
   3  30   0    16448.29    17311.54    793.67 o 
   4  30   0     2931.20     2963.83    536.77 o 
   5  30   0     7652.49     7788.81   1001.14 o 
   6  30   0     2824.02     3630.63    670.42 o 
   7  30   0     8932.58     8999.76   1015.51 o 
   8  30   0    14969.29    13818.73   1199.94 o 
   9  30   0     2570.37     3147.80    917.13 o 
  10  30   0    11383.72    10236.20   1220.08 o 
  11  30   0    17540.51    16667.45   2209.05 o 
  12  30   0     4348.68     3030.12   1061.73 o 
  13  30   0     5979.32     5158.38   1223.11 o 
   1  31   0    35124.81    36178.82    853.65 o 
   2  31   0    33720.45    33431.25    933.32 o 
   3  31   0     4030.91     4092.62    473.54 o 
   4  31   0     8458.56    10156.11    982.20 o 
   5  31   0     2870.12     4427.54    700.41 o 
   6  31   0     1598.80     2394.78   1290.57 o 
   7  31   0    39717.52    36954.19   1677.63 o 
   8  31   0     1036.61      934.96    789.86 o 
   9  31   0     1127.88     1893.31    864.20 o 
  10  31   0     5074.13     4925.34   1448.06 o 
  11  31   0      322.88       56.27    858.96 o 
  12  31   0     6318.54     7569.96   1240.86 o 
  13  31   0      626.83       30.07   1190.13 o 
   0  32   0    47164.33    48821.03   1443.02 o 
   1  32   0     6889.24     8164.34    474.85 o 
   2  32   0     1454.56     1555.23    404.48 o 
   3  32   0     6624.90     6811.58    579.55 o 
   4  32   0     7287.84     8733.08    949.57 o 
   5  32   0      128.97      181.38    663.88 o 
   6  32   0     1836.24     1855.15    748.55 o 
   7  32   0     3774.11     4291.51    897.66 o 
   8  32   0     4416.32     3534.14   1297.28 o 
   9  32   0     7481.29     5322.63   1989.04 o 
  10  32   0     9031.38     8272.42   1172.52 o 
  11  32   0     1233.49     1257.15    941.89 o 
  12  32   0      222.72     -361.86    902.77 o 
   1  33   0     1451.02     1815.60    466.54 o 
   2  33   0      700.61     1186.96    408.13 o 
   3  33   0     2904.39     4250.27    647.67 o 
   4  33   0     4604.36     5165.62    714.89 o 
   5  33   0     2779.89     2689.05   1232.27 o 
   6  33   0     2268.91     2633.48   1044.44 o 
   7  33   0     4653.69     3707.70    887.14 o 
   8  33   0    10340.08    11330.12   1191.00 o 
   9  33   0     5708.72     4466.56   1001.79 o 
  10  33   0     7430.52     7118.21   1648.99 o 
  11  33   0      228.84     1043.00   1119.35 o 
  12  33   0     2546.17     2778.09   1075.34 o 
   0  34   0      139.10     -192.77   1167.77 o 
   1  34   0     1082.49     1141.62    460.82 o 
   2  34   0     7233.01     7650.71    701.87 o 
   3  34   0     2708.42     3487.87    568.37 o 
   4  34   0    11768.27    13915.37   1398.52 o 
   5  34   0    13687.75    13329.09   1114.10 o 
   6  34   0    11080.42     9448.10   1078.11 o 
   7  34   0     2747.42     3935.09    894.96 o 
   8  34   0    10852.24    12796.84   1431.17 o 
   9  34   0     4905.16     4564.58   1036.30 o 
  10  34   0     7761.10     8148.10   1209.76 o 
  11  34   0    16337.86    14658.63   1880.40 o 
  12  34   0     4624.60     2916.84   1172.97 o 
   1  35   0    25406.54    25172.55   1159.85 o 
   2  35   0    27311.34    26299.77   1026.28 o 
   3  35   0     6540.24     6221.60    653.54 o 
   4  35   0     4012.66     3968.25    814.58 o 
   5  35   0      844.87      867.72    709.13 o 
   6  35   0      369.78      141.32    718.08 o 
   7  35   0    45335.95    43905.64   1907.80 o 
   8  35   0      240.16     -176.85    910.87 o 
   9  35   0      858.79     3127.35    970.05 o 
  10  35   0    14254.19    11553.12   1507.46 o 
  11  35   0      443.98     1705.83   1719.01 o 
  12  35   0     3646.27     1741.46   1146.62 o 
   0  36   0    58216.27    60674.96   3798.48 o 
   1  36   0     1721.27     3776.69    736.76 o 
   2  36   0      277.59     1278.62    648.22 o 
   3  36   0    26918.73    26201.14   1184.60 o 
   4  36   0     2344.38     3503.10    909.82 o 
   5  36   0      287.72      299.23   1394.84 o 
   6  36   0     4649.93     5042.67   1673.25 o 
   7  36   0     4967.83     6412.35   1596.14 o 
   8  36   0     2414.20     3475.53   1605.74 o 
   9  36   0     7269.25     7615.07   1174.60 o 
  10  36   0     6683.59     4663.19   1074.98 o 
  11  36   0      254.86       65.64    907.37 o 
   1  37   0     5958.34     7790.57    910.85 o 
   2  37   0     1956.61     1193.49   1778.02 o 
   3  37   0      669.14     1948.10    727.43 o 
   4  37   0     6010.05     7697.01    983.44 o 
   5  37   0     2683.64     2982.18    844.74 o 
   6  37   0    17532.84    19430.92   1948.45 o 
   7  37   0     6198.78     8770.73   1681.50 o 
   8  37   0     5112.26     5483.97   1061.48 o 
   9  37   0     4857.20     4285.14   1042.54 o 
  10  37   0    10577.16    10626.92   1531.48 o 
  11  37   0     7852.67     9318.23   1429.92 o 
   0  38   0     3105.90     3982.01   1514.33 o 
   1  38   0     3369.28     4856.73    823.87 o 
   2  38   0     1888.89     2485.31    972.25 o 
   3  38   0     1203.91     1550.65    979.00 o 
   4  38   0    13057.92    14383.14   1208.67 o 
   5  38   0     5485.51     3852.60   1440.07 o 
   6  38   0    10606.22    11023.97   1171.67 o 
   7  38   0       82.09      644.60   1220.38 o 
   8  38   0     8406.57     6569.25   1116.87 o 
   9  38   0     1804.78     1626.78   1246.46 o 
  10  38   0     1297.40     2403.10    955.38 o 
   1  39   0    18896.52    15550.50   1589.58 o 
   2  39   0    13620.08    13579.37   1666.78 o 
   3  39   0     5610.98     7149.37   1229.24 o 
   4  39   0      724.65       75.77    733.68 o 
   5  39   0      438.61     1410.36    785.24 o 
   6  39   0       76.19      649.11   1339.06 o 
   7  39   0    23442.92    21516.84   1841.57 o 
   8  39   0     5536.40     7639.72   1138.67 o 
   9  39   0     1583.00     3142.28   1218.58 o 
  10  39   0    11194.55    12028.98   1382.87 o 
   0  40   0    52232.16    55655.95   3836.62 o 
   1  40   0     4179.88     2651.44   1731.93 o 
   2  40   0      790.81      474.48    904.10 o 
   3  40   0    33580.28    31429.93   3355.62 o 
   4  40   0     4090.30     3277.09   1242.95 o 
   5  40   0     5346.51     6888.85   1404.89 o 
   6  40   0     8992.38     7359.12   1125.84 o 
   7  40   0     7508.72     7280.65   1109.54 o 
   8  40   0     4265.26     4552.10   1006.96 o 
   9  40   0     1896.45     2093.32    949.73 o 
  10  40   0     2607.13     3221.65   1070.76 o 
   1  41   0     1982.86     2789.57   1053.98 o 
   2  41   0     9071.95     9601.25   1416.74 o 
   3  41   0     3473.10     4159.02   1129.44 o 
   4  41   0     8438.39     7234.78   1317.88 o 
   5  41   0     2429.14     1309.07   1906.07 o 
   6  41   0    14922.24    16372.21   1396.20 o 
   7  41   0     3588.39     3748.86    978.76 o 
   8  41   0     3840.17     2850.18   1034.86 o 
   9  41   0      943.45      739.76   1270.85 o 
   0  42   0      645.65       96.58   1318.22 o 
   1  42   0     1965.71     1664.98   1010.18 o 
   2  42   0       21.78      -51.95    889.73 o 
   3  42   0     2697.33     2654.80   1065.99 o 
   4  42   0     8821.86     8393.26   1409.74 o 
   5  42   0     2562.52     3013.31   2244.52 o 
   6  42   0    11086.50    10800.08   1319.72 o 
   7  42   0     1366.07     2482.10   1087.98 o 
   8  42   0     1289.77     1189.65   1353.20 o 
   9  42   0     3185.43     3476.89   1068.96 o 
   1  43   0     1025.25      562.93   1423.08 o 
   2  43   0      512.27     1485.47   1010.34 o 
   3  43   0     6316.57     7681.18   1372.56 o 
   4  43   0      485.70     2612.19   2383.00 o 
   5  43   0     1193.80     1562.41   1315.38 o 
   6  43   0     1407.15     2594.39   2464.78 o 
   7  43   0     4704.00     5543.50   1125.22 o 
   8  43   0     6310.37     6833.07   1517.83 o 
   0  44   0     8804.33     9615.10   2159.82 o 
   1  44   0     4388.20     4887.54   2445.23 o 
   2  44   0     2255.37     2497.44   1406.85 o 
   3  44   0    23173.24    25388.60   2101.41 o 
   4  44   0     3899.42     2867.97   1495.50 o 
   5  44   0     6331.39     5311.81   1291.82 o 
   6  44   0    10811.61    12602.55   1634.92 o 
   7  44   0     6766.57     5964.50   1876.64 o 
   8  44   0     1952.67     3137.77   1233.73 o 
   1  45   0      388.12     1220.38   1071.62 o 
   2  45   0     5400.77     4561.71   1248.24 o 
   3  45   0     4737.75     5551.81   1284.88 o 
   4  45   0     6523.77     6937.54   1433.33 o 
   5  45   0     7457.78     5832.94   1369.49 o 
   6  45   0     9851.77    11179.33   3177.12 o 
   7  45   0     2187.17     1805.29   2590.19 o 
   0  46   0      135.36     -684.58   1233.09 o 
   1  46   0     5254.98     4327.68   1719.35 o 
   2  46   0      129.96      525.51   1050.64 o 
   3  46   0     4879.54     4126.53   1218.86 o 
   4  46   0     7448.11     6174.35   1404.34 o 
   5  46   0     2727.88     3308.00   1815.77 o 
   6  46   0     9800.04    10085.85   1570.09 o 
   1  47   0        1.03     -857.10    962.16 o 
   2  47   0     4490.11     4219.77   1300.37 o 
   3  47   0     2364.92     4229.46   1439.92 o 
   4  47   0     1515.45     3438.73   1234.94 o 
   5  47   0     4008.44     6086.66   2184.07 o 
   0  48   0     5341.31     2574.04   1814.09 o 
   1  48   0     6118.87     6559.71   1483.12 o 
   2  48   0       14.30     1038.05   1129.69 o 
   3  48   0     8627.48     7509.33   3137.74 o 
   4  48   0     1079.70     1835.81   1163.68 o 
   1  49   0      871.15     2358.74   1197.05 o 
   2  49   0      976.87     1434.60   1160.88 o 
   3  49   0      484.28     2187.38   1323.78 o 
   0  50   0     1266.62     2052.60   1799.58 o 
   1  50   0     3637.58     4220.09   1395.80 o 
 -17   1   1     3910.78     2633.75   1044.27 o 
 -16   1   1    16125.88    16610.56   1689.84 o 
 -15   1   1      722.78      674.70    693.45 o 
 -14   1   1     3652.29     4099.88    693.58 o 
 -13   1   1      583.42      509.61    526.40 o 
 -12   1   1      765.21      662.42    490.31 o 
 -11   1   1     3031.05     3660.99    368.37 o 
 -10   1   1    22385.07    23722.65    622.20 o 
  -9   1   1    38444.71    40158.69    812.60 o 
  -8   1   1    31034.17    32175.19    596.32 o 
  -7   1   1    18043.26    18654.56    423.87 o 
  -6   1   1    52309.17    57077.44    777.62 o 
  -5   1   1   136380.30   148819.70   1619.03 o 
  -4   1   1       53.19        0.37    125.13 o 
  -3   1   1    78099.81    83009.33   1004.60 o 
  -2   1   1     3538.18     3200.64    136.25 o 
   0   1   1       10.37        2.37      9.34 o 
   2   1   1      537.31      397.75    110.89 o 
   3   1   1     5325.69     5632.49    410.62 o 
   4   1   1    53946.44    55172.14    881.55 o 
   5   1   1     4350.35     4784.40    267.75 o 
   6   1   1    26195.69    26596.90    599.77 o 
   7   1   1    21566.85    23322.84    650.28 o 
   8   1   1    88273.84    94085.43   1508.45 o 
   9   1   1    36373.89    37786.54    835.43 o 
  10   1   1    26061.57    28093.06    739.98 o 
  11   1   1     8307.67     8357.71    664.40 o 
  12   1   1      220.07     -200.88    487.77 o 
  13   1   1       52.18      241.18    564.22 o 
  14   1   1     2583.89     3395.31   1053.89 o 
  15   1   1       14.99      440.35    825.37 o 
  16   1   1      997.83     1593.78   1110.21 o 
 -17   2   1     6273.18     3616.58   1135.51 o 
 -16   2   1    51702.03    48984.64   2156.99 o 
 -15   2   1     1468.83     1289.77    727.72 o 
 -14   2   1     7424.52     6716.45    761.91 o 
 -13   2   1    25969.89    25674.38   1080.73 o 
 -12   2   1    26564.88    26269.46    949.00 o 
 -11   2   1    36405.63    40765.72    935.89 o 
 -10   2   1   147817.48   156287.36   1991.30 o 
  -9   2   1    79915.77    82141.55   1090.43 o 
  -8   2   1    24845.35    24706.29    499.60 o 
  -7   2   1     6283.90     5662.00    262.92 o 
  -6   2   1      489.82      547.57    162.55 o 
  -5   2   1        6.52     -143.44    143.44 o 
  -4   2   1      163.61       90.53    130.26 o 
  -3   2   1    49836.02    49405.87   1264.55 o 
  -2   2   1    15441.63    15602.53    316.86 o 
  -1   2   1   608889.38   563137.50  25761.36 o 
   0   2   1      138.20      -58.30     58.30 o 
   2   2   1   111840.77   118564.16   1495.39 o 
   3   2   1    36415.55    40823.92    612.75 o 
   4   2   1   300270.66   305814.06   3354.97 o 
   5   2   1     5481.56     4927.13    282.24 o 
   6   2   1    18825.19    17801.83    471.06 o 
   7   2   1     7465.35     7463.88    357.13 o 
   8   2   1     3099.85     3588.05    327.34 o 
   9   2   1     1545.30     1889.04    334.87 o 
  10   2   1    12619.80    12067.21    687.67 o 
  11   2   1      130.03      159.27    365.03 o 
  12   2   1     6987.77     6379.27    677.07 o 
  13   2   1      501.87      748.27    603.54 o 
  14   2   1    20606.84    22395.71   1278.06 o 
  15   2   1     2331.50     2024.69    817.82 o 
  16   2   1   111019.84   114312.06   3444.16 o 
 -17   3   1     3995.00     3188.29   1101.01 o 
 -16   3   1    21704.17    22230.39   1372.20 o 
 -15   3   1      747.44      496.51    683.96 o 
 -14   3   1     2869.05     2756.22    737.10 o 
 -13   3   1      522.18       38.11    502.29 o 
 -12   3   1      118.44      -26.17    409.14 o 
 -11   3   1      656.86      566.47    331.37 o 
 -10   3   1    33814.68    33347.27    726.16 o 
  -9   3   1    53733.94    54800.41    828.60 o 
  -8   3   1    21182.46    22670.89    481.57 o 
  -7   3   1    75127.64    78798.00    984.03 o 
  -6   3   1       19.16     -139.63    139.63 o 
  -5   3   1   225187.25   240273.34   2478.73 o 
  -4   3   1      183.00      -69.33    121.50 o 
  -3   3   1       10.43      113.10    110.03 o 
  -2   3   1       35.83      155.35    112.70 o 
  -1   3   1   110021.24    83092.72   2550.53 o 
   0   3   1        0.35       24.27     31.41 o 
   1   3   1     2111.37     1913.26    274.20 o 
   2   3   1     3791.51     2889.16    169.50 o 
   3   3   1     2801.02     2760.36    230.89 o 
   4   3   1    67371.52    69334.64   1137.14 o 
   5   3   1    10314.85    10143.06    332.90 o 
   6   3   1     3043.82     3482.15    260.18 o 
   7   3   1    24494.92    24617.43    632.05 o 
   8   3   1    88553.96    94444.09   1431.78 o 
   9   3   1    71177.54    72188.65   1306.11 o 
  10   3   1    56421.84    59601.62   1208.94 o 
  11   3   1      565.14      314.54    422.19 o 
  12   3   1     9205.14     9235.24    751.17 o 
  13   3   1      584.56     -202.54    686.39 o 
  14   3   1     1167.89     1811.12    730.60 o 
  15   3   1      543.65      -89.49    738.77 o 
  16   3   1      689.07     2490.79   1020.44 o 
 -17   4   1     2963.14     3263.48   1062.54 o 
 -16   4   1      305.98     -117.27    743.78 o 
 -15   4   1      467.38      313.36    686.01 o 
 -14   4   1     3120.45     2386.90    829.67 o 
 -13   4   1       21.27     -495.10    495.10 o 
 -12   4   1    16407.11    18143.64    873.04 o 
 -11   4   1    13981.43    14366.01    671.33 o 
 -10   4   1     3690.87     4445.83    355.63 o 
  -9   4   1     4833.55     5905.68    307.96 o 
  -8   4   1      126.10       11.75    170.89 o 
  -7   4   1     3490.09     3366.69    236.35 o 
  -6   4   1        4.93     -132.62    150.69 o 
  -5   4   1     1772.56     1636.90    161.48 o 
  -4   4   1       43.22      204.41    123.08 o 
  -3   4   1    26937.33    26109.72    544.48 o 
  -2   4   1    13399.34    12720.27    311.45 o 
  -1   4   1    34612.57    34886.37    458.49 o 
   0   4   1    14280.47    14507.51    451.76 o 
   1   4   1     2292.96     2468.08    113.33 o 
   2   4   1    37640.07    40248.11    659.50 o 
   3   4   1    32041.31    33397.89    545.43 o 
   4   4   1    11458.59    11849.23    336.52 o 
   5   4   1    34706.44    33625.23    655.05 o 
   6   4   1    30565.29    29798.01    653.03 o 
   7   4   1      804.97      903.38    232.92 o 
   8   4   1        1.64      361.13    306.37 o 
   9   4   1       22.50      499.76    325.18 o 
  10   4   1       46.44      245.33    371.94 o 
  11   4   1     1620.11     1334.83    488.26 o 
  12   4   1    25528.54    25803.57   1068.26 o 
  13   4   1      155.03      -31.61    615.35 o 
  14   4   1     1048.17      879.94    721.82 o 
  15   4   1        1.64      511.03    735.93 o 
  16   4   1     5413.91     5100.00   1137.65 o 
 -17   5   1     4944.10     5243.37   1647.36 o 
 -16   5   1     6947.53     6140.68    979.74 o 
 -15   5   1      450.23     -230.02    654.99 o 
 -14   5   1       78.90      -95.58    621.35 o 
 -13   5   1       12.35     -223.45    605.51 o 
 -12   5   1       87.27       71.82    462.80 o 
 -11   5   1        0.89      645.18    408.85 o 
 -10   5   1    37532.87    40093.66    832.46 o 
  -9   5   1    26519.35    27173.56    587.24 o 
  -8   5   1    14782.39    14951.09    394.95 o 
  -7   5   1     1413.79     1746.25    191.43 o 
  -6   5   1   142502.41   149771.03   1658.42 o 
  -5   5   1    10441.58    10646.94    282.29 o 
  -4   5   1    12764.52    13728.74    303.71 o 
  -3   5   1    28567.35    28415.35    473.63 o 
  -2   5   1    17997.85    16369.24    691.76 o 
  -1   5   1    56239.71    49399.37    594.99 o 
   0   5   1    18668.82    16657.13    460.64 o 
   1   5   1     4790.79     3880.13    240.43 o 
   2   5   1       36.28      129.34    116.01 o 
   3   5   1    12168.87    11532.23    304.47 o 
   4   5   1     1213.19     1103.51    176.41 o 
   5   5   1     8957.09     8671.46    352.78 o 
   6   5   1    63468.63    65230.98   1076.43 o 
   7   5   1     5588.68     5155.88    321.16 o 
   8   5   1     3681.53     4033.13    334.18 o 
   9   5   1    20350.65    22297.39    645.50 o 
  10   5   1     5805.31     5558.80    510.13 o 
  11   5   1    26835.82    27706.48   1027.73 o 
  12   5   1    29418.22    32410.98   1288.35 o 
  13   5   1     3143.68     4202.50   1302.58 o 
  14   5   1     3858.61     3047.15    793.49 o 
  15   5   1      376.90      972.11    756.10 o 
  16   5   1       45.07     1044.64    832.15 o 
 -16   6   1    34873.84    35171.45   1967.35 o 
 -15   6   1      474.69      629.68    704.28 o 
 -14   6   1     5705.89     5543.93    841.31 o 
 -13   6   1    20683.81    21910.23   1424.89 o 
 -12   6   1     3431.82     4219.45    598.08 o 
 -11   6   1     5426.95     5965.98    537.60 o 
 -10   6   1    89402.47    92477.87   1401.33 o 
  -9   6   1    34588.08    35872.98    683.09 o 
  -8   6   1      669.81      640.05    185.06 o 
  -7   6   1     1027.68     1176.09    185.98 o 
  -6   6   1       27.19      300.52    149.47 o 
  -5   6   1     1094.50     1216.36    168.31 o 
  -4   6   1      414.64      233.64    129.33 o 
  -3   6   1      367.70      412.72    130.14 o 
  -2   6   1     5644.59     5727.95    302.20 o 
  -1   6   1   347800.19   351347.94   3491.61 o 
   0   6   1    50444.10    50679.20    562.42 o 
   1   6   1   105605.79   112084.71   1199.06 o 
   2   6   1   128270.50   135857.73   1906.21 o 
   3   6   1    26988.72    26516.76    461.80 o 
   4   6   1    99070.96    99299.95   1311.10 o 
   5   6   1     7815.64     9065.20    346.29 o 
   6   6   1    19998.32    19039.13    492.41 o 
   7   6   1      950.90     1166.63    244.45 o 
   8   6   1      585.90      722.43    256.57 o 
   9   6   1     4413.78     4060.00    361.53 o 
  10   6   1     6197.77     5172.41    501.31 o 
  11   6   1        5.98      212.05    440.05 o 
  12   6   1        6.21      401.21    642.67 o 
  13   6   1     4894.89     4474.00    775.84 o 
  14   6   1     8801.71    10034.50   1014.62 o 
  15   6   1     3987.82     3853.92    946.50 o 
  16   6   1    93164.95    93658.19   2641.98 o 
 -16   7   1    10240.28    12579.69   1141.65 o 
 -15   7   1      641.87      914.03    729.11 o 
 -14   7   1      603.13       44.73    718.25 o 
 -13   7   1     2218.20     3117.48    799.27 o 
 -12   7   1        0.09     -511.10    511.10 o 
 -11   7   1     3020.38     2784.55    470.45 o 
 -10   7   1     6330.98     5574.99    452.60 o 
  -9   7   1    18824.44    18337.93    489.89 o 
  -8   7   1     1234.25     1098.81    197.50 o 
  -7   7   1    60163.87    62755.95    905.77 o 
  -6   7   1      641.99      597.81    168.17 o 
  -5   7   1   139421.72   138118.59   1584.93 o 
  -4   7   1    20310.41    22160.93    384.50 o 
  -3   7   1    35557.08    36572.77    560.29 o 
  -2   7   1     2319.97     2301.53    133.42 o 
  -1   7   1    31178.29    28992.42    361.38 o 
   0   7   1        6.39      -84.58     84.58 o 
   1   7   1     4374.31     3751.76    118.29 o 
   2   7   1      767.25      641.21    142.05 o 
   3   7   1      309.73      284.70    154.63 o 
   4   7   1    11266.12    10553.70    291.86 o 
   5   7   1    48080.54    47501.93    771.25 o 
   6   7   1     9190.43    11152.99    376.26 o 
   7   7   1     2547.89     2310.67    264.81 o 
   8   7   1    16657.25    17542.03    537.69 o 
   9   7   1    70741.80    74135.11   1250.45 o 
  10   7   1    20584.21    21079.44    889.38 o 
  11   7   1     3956.09     4015.17    622.67 o 
  12   7   1    22736.20    23135.65   1339.90 o 
  13   7   1       22.37       -0.37    720.88 o 
  14   7   1      441.99     -146.47    659.55 o 
  15   7   1        3.41     -196.90    731.99 o 
  16   7   1     2058.59     2982.73    919.10 o 
 -16   8   1     3168.91     2878.42    959.71 o 
 -15   8   1     2584.20     1534.18    765.97 o 
 -14   8   1     1820.14     1018.42    781.54 o 
 -13   8   1     1093.88      544.43    753.82 o 
 -12   8   1    50966.73    53007.45   1620.72 o 
 -11   8   1     8560.65     9658.36    681.29 o 
 -10   8   1     2368.55     2306.23    393.73 o 
  -9   8   1    10726.18    11127.20    451.95 o 
  -8   8   1      861.30      961.50    224.08 o 
  -7   8   1       24.03      146.29    175.53 o 
  -6   8   1     4038.56     3881.76    222.33 o 
  -5   8   1      525.99      251.06    150.20 o 
  -4   8   1     2829.09     2952.98    161.31 o 
  -3   8   1    69866.23    68613.22   1085.48 o 
  -2   8   1      446.57      482.06    130.28 o 
  -1   8   1    12829.31    13761.18    229.70 o 
   0   8   1    50505.29    52421.10    517.08 o 
   1   8   1     4365.40     5195.45    130.22 o 
   2   8   1     1621.03     1816.94    161.38 o 
   3   8   1     8591.83     8489.41    335.12 o 
   4   8   1     3570.20     3813.13    184.93 o 
   5   8   1   190776.31   182504.59   2259.62 o 
   6   8   1    22818.30    22562.24    512.16 o 
   7   8   1     5393.85     5422.78    319.07 o 
   8   8   1        5.73     -221.75    221.75 o 
   9   8   1     1192.03     1451.89    351.28 o 
  10   8   1      417.32      319.14    438.28 o 
  11   8   1     2700.96     2250.78    971.09 o 
  12   8   1    39318.37    38572.87   2168.74 o 
  13   8   1       31.03     -137.80    669.72 o 
  14   8   1     6382.20     5611.60    886.80 o 
  15   8   1      305.68      318.09    781.14 o 
  16   8   1    10004.77    10552.36   1473.57 o 
 -16   9   1     4891.60     6500.15    999.28 o 
 -15   9   1     3388.84     3086.34    926.44 o 
 -14   9   1     2344.30     2669.49    828.93 o 
 -13   9   1       17.75     -629.46    629.46 o 
 -12   9   1     3462.30     3222.39    676.02 o 
 -11   9   1     4094.63     2982.01    618.79 o 
 -10   9   1     8463.48     7685.58    595.36 o 
  -9   9   1      975.27     1312.15    323.17 o 
  -8   9   1     6601.69     6453.10    331.01 o 
  -7   9   1     7069.79     8668.71    310.18 o 
  -6   9   1    65318.50    67661.93    910.70 o 
  -5   9   1   143556.14   150037.06   1698.61 o 
  -4   9   1     7580.04     7913.17    264.36 o 
  -3   9   1   104209.97   105186.73   1461.82 o 
  -2   9   1    17597.13    17243.75    328.65 o 
  -1   9   1     2839.99     2610.31    125.42 o 
   0   9   1      180.01      260.40    106.48 o 
   1   9   1     1817.45     1646.36    101.90 o 
   2   9   1       66.60      468.83    176.57 o 
   3   9   1     6438.98     5966.85    277.66 o 
   4   9   1    14022.89    14204.92    366.52 o 
   5   9   1    37309.52    36085.12    627.91 o 
   6   9   1    18727.63    19227.08    473.48 o 
   7   9   1     2011.72     2460.87    258.57 o 
   8   9   1     2542.55     3056.11    304.66 o 
   9   9   1     5281.77     5739.14    443.17 o 
  10   9   1    13727.47    14648.40    761.19 o 
  11   9   1    15456.64    16679.99   1128.59 o 
  12   9   1    47896.94    45691.79   1751.53 o 
  13   9   1      474.11     1974.73    790.69 o 
  14   9   1      385.51     -519.27    751.18 o 
  15   9   1       59.41     -688.07    688.07 o 
  16   9   1      355.24     2317.73    968.92 o 
 -16  10   1    25571.77    25012.92   1447.27 o 
 -15  10   1      203.98     -740.16    740.16 o 
 -14  10   1     3470.94     4389.41    932.26 o 
 -13  10   1     5134.42     2274.10   1196.13 o 
 -12  10   1     7140.13     7871.60    813.52 o 
 -11  10   1      166.41      316.43    513.29 o 
 -10  10   1    30640.07    32110.49   1067.67 o 
  -9  10   1    10706.55    10794.19    509.66 o 
  -8  10   1      411.14      135.33    214.07 o 
  -7  10   1      359.23       37.22    196.17 o 
  -6  10   1     2736.89     2651.09    184.48 o 
  -5  10   1     1218.67     1019.99    194.37 o 
  -4  10   1      311.40      357.68    199.00 o 
  -3  10   1     1444.05     1490.21    156.29 o 
  -2  10   1    12489.79    12586.59    282.45 o 
  -1  10   1    27061.57    26236.13    321.29 o 
   0  10   1       32.62      -90.17     90.17 o 
   1  10   1     5805.03     6122.07    184.23 o 
   2  10   1     1260.95     1640.43    210.25 o 
   3  10   1    26649.75    27488.08    500.59 o 
   4  10   1      171.61      767.32    240.94 o 
   5  10   1    11870.25    14824.65    445.27 o 
   6  10   1     3806.76     4084.69    525.72 o 
   7  10   1     1233.51     1528.85    271.75 o 
   8  10   1     5171.53     5246.72    337.59 o 
   9  10   1     3340.61     2520.93    427.86 o 
  10  10   1     8931.74     8588.76    855.53 o 
  11  10   1     3052.02     1709.56    700.45 o 
  12  10   1      730.20     1499.87    704.50 o 
  13  10   1     5423.11     4976.73    917.64 o 
  14  10   1    11304.83    10108.18   1136.82 o 
  15  10   1     1548.10      591.89    752.84 o 
  16  10   1    43968.17    44609.49   1894.31 o 
 -16  11   1    10647.13    11446.06   1139.54 o 
 -15  11   1      694.96      -88.34    791.46 o 
 -14  11   1     7099.83     5978.94    977.34 o 
 -13  11   1     5036.79     5605.17    902.58 o 
 -12  11   1     4478.03     4814.42    717.04 o 
 -11  11   1      681.40      601.17    526.73 o 
 -10  11   1      919.87     1479.49    472.72 o 
  -9  11   1    16658.40    16698.61    606.65 o 
  -8  11   1     4155.76     4303.85    358.21 o 
  -7  11   1    42438.16    43998.42    755.14 o 
  -6  11   1    10887.38    11505.08    359.12 o 
  -5  11   1   411425.19   416299.44   4620.71 o 
  -4  11   1    20663.92    23561.21    601.15 o 
  -3  11   1    16827.45    18487.87    366.66 o 
  -2  11   1    24421.50    24318.06    376.71 o 
  -1  11   1     4442.81     3784.83    132.02 o 
   0  11   1      211.64      123.79     96.86 o 
   1  11   1     2886.91     2771.90    123.47 o 
   2  11   1      334.43      206.74    126.51 o 
   3  11   1     6555.71     6492.22    259.90 o 
   4  11   1       86.32      143.99    202.47 o 
   5  11   1    73268.16    69485.82   1300.11 o 
   6  11   1    14397.15    14416.04    477.58 o 
   7  11   1     1398.19     1125.67    285.96 o 
   8  11   1     2436.95     2538.94    329.50 o 
   9  11   1    29273.10    30559.55   1023.24 o 
  10  11   1     3610.34     2905.87    686.90 o 
  11  11   1    14087.47    15484.75   1098.28 o 
  12  11   1    39053.13    37215.17   2029.58 o 
  13  11   1     2211.65     2937.54    868.78 o 
  14  11   1      313.61      407.18    800.42 o 
  15  11   1       50.21      224.43    826.02 o 
  16  11   1     1159.89      594.89    947.14 o 
 -16  12   1       32.85     -924.23    924.23 o 
 -15  12   1     5833.74     3305.80   1112.44 o 
 -14  12   1     5651.08     6386.61   1006.11 o 
 -13  12   1      291.29      847.95    741.43 o 
 -12  12   1   162384.84   164413.89   3330.81 o 
 -11  12   1     1728.52     1220.36    783.81 o 
 -10  12   1     4647.41     5590.52    651.43 o 
  -9  12   1    24004.76    24568.65   1345.85 o 
  -8  12   1      160.61       -3.49    263.59 o 
  -7  12   1     2565.13     2947.34    345.51 o 
  -6  12   1      941.26     1023.22    215.70 o 
  -5  12   1    13539.94    12071.75    457.69 o 
  -4  12   1      980.65      658.43    164.31 o 
  -3  12   1    49769.20    48462.02    646.65 o 
  -2  12   1    48022.26    49021.81    548.75 o 
  -1  12   1    51874.61    51047.14    516.14 o 
   0  12   1    69608.03    69077.99    685.94 o 
   1  12   1      968.73      743.46    100.88 o 
   2  12   1    60185.86    62619.39    707.75 o 
   3  12   1    68220.32    67544.19    984.45 o 
   4  12   1     3840.24     3672.46    245.67 o 
   5  12   1   177251.56   167181.92   2459.71 o 
   6  12   1     2208.64     1971.80    241.06 o 
   7  12   1    11143.81    10562.46    437.87 o 
   8  12   1     7275.39     7294.83    434.61 o 
   9  12   1      137.51      -45.99    468.49 o 
  10  12   1     1460.71      427.85    592.85 o 
  11  12   1     9967.63     8670.60    951.84 o 
  12  12   1    57385.87    61399.91   2063.63 o 
  13  12   1      444.19     1258.46    815.40 o 
  14  12   1    24800.23    25834.87   2682.81 o 
  15  12   1      391.78     -803.33    948.25 o 
  16  12   1    11003.63    10682.26   1283.45 o 
 -16  13   1      102.14      271.43   1026.21 o 
 -15  13   1     2337.65     4360.99   1160.75 o 
 -14  13   1     2656.02     2440.04    992.85 o 
 -13  13   1      595.36      240.17    816.07 o 
 -12  13   1     1957.27     2206.42    978.57 o 
 -11  13   1       78.20     -174.57    522.64 o 
 -10  13   1     4620.19     4496.30   1088.31 o 
  -9  13   1     3735.78     3209.70    624.10 o 
  -8  13   1       27.67     -281.90    289.32 o 
  -7  13   1    21337.04    21145.01    541.93 o 
  -6  13   1    96403.57    98778.24   1408.38 o 
  -5  13   1   196900.56   203427.13   2973.91 o 
  -4  13   1    20860.37    21486.03    523.32 o 
  -3  13   1    68540.88    70255.09    828.68 o 
  -2  13   1    39388.19    41816.67    516.58 o 
  -1  13   1      620.69      759.61    108.04 o 
   0  13   1     2253.19     2585.20    142.81 o 
   1  13   1     5667.23     5846.69    151.51 o 
   2  13   1     3075.72     3233.25    147.84 o 
   3  13   1    15231.40    14089.09    411.33 o 
   4  13   1    32205.50    31434.86    596.78 o 
   5  13   1    26971.67    24760.37    564.03 o 
   6  13   1     1389.23      973.13    250.45 o 
   7  13   1     1525.55     1192.81    269.89 o 
   8  13   1     1867.67     3074.79    484.30 o 
   9  13   1      986.00      673.21    563.79 o 
  10  13   1     2234.47     3077.69    817.19 o 
  11  13   1    49172.25    47885.25   2000.93 o 
  12  13   1    53724.34    52204.96   3444.85 o 
  13  13   1      102.80      958.84    931.92 o 
  14  13   1      965.25     1001.85    970.74 o 
  15  13   1      520.44     -639.43    989.12 o 
 -16  14   1    11155.76    13501.89   2547.14 o 
 -15  14   1      345.57      431.62    959.07 o 
 -14  14   1      110.09      226.32    892.22 o 
 -13  14   1      372.18      689.36   1075.94 o 
 -12  14   1     7282.99     8056.99    914.76 o 
 -11  14   1     1080.83     1470.99    891.61 o 
 -10  14   1    22518.65    21798.65   1131.92 o 
  -9  14   1     1753.11     1912.49    476.59 o 
  -8  14   1      917.67      825.19    351.75 o 
  -7  14   1     7180.06     7367.54    356.43 o 
  -6  14   1     4556.84     3956.84    387.72 o 
  -5  14   1     3726.25     3576.23    295.54 o 
  -4  14   1    22228.66    19629.20    470.72 o 
  -3  14   1     6112.61     5984.85    199.44 o 
  -2  14   1     7282.53     7381.29    215.41 o 
  -1  14   1    24668.50    25039.44    386.54 o 
   0  14   1      473.11      416.89    112.65 o 
   1  14   1     1046.00      966.72    107.31 o 
   2  14   1    40939.41    41996.57    560.14 o 
   3  14   1    50808.90    53856.60    780.03 o 
   4  14   1     3611.02     3547.05    248.75 o 
   5  14   1     3398.74     2812.32    243.31 o 
   6  14   1     4974.37     4500.64    254.19 o 
   7  14   1     5742.13     5226.92    385.19 o 
   8  14   1      953.02      866.44    428.87 o 
   9  14   1     3104.81     3682.27    636.27 o 
  10  14   1    21359.05    21518.90   1232.10 o 
  11  14   1     2736.60     2234.21    840.47 o 
  12  14   1     2101.85     2044.17    880.11 o 
  13  14   1     3263.35     4944.44   1459.79 o 
  14  14   1     5673.33     5512.17   1491.84 o 
  15  14   1      354.66      511.81   1486.10 o 
 -16  15   1     2494.14      698.11   1061.47 o 
 -15  15   1     2058.72     1243.61   1044.89 o 
 -14  15   1     4900.67     4709.52   1120.76 o 
 -13  15   1     3711.96     3244.77    964.42 o 
 -12  15   1     3067.69     3159.71    776.25 o 
 -11  15   1     2911.33     3758.90    681.37 o 
 -10  15   1     2144.36     1791.57    591.55 o 
  -9  15   1      645.32     1709.85    606.90 o 
  -8  15   1    16610.76    17680.75    798.25 o 
  -7  15   1    33217.91    35590.28   1020.19 o 
  -6  15   1    46370.34    46750.34    910.16 o 
  -5  15   1   471093.94   484212.25   5772.11 o 
  -4  15   1    14162.22    16694.20    410.79 o 
  -3  15   1     2015.51     2320.73    172.30 o 
  -2  15   1    26226.46    24971.31    362.87 o 
  -1  15   1      184.33      153.95    107.60 o 
   0  15   1       92.49        7.48    109.71 o 
   1  15   1     6353.04     6445.40    166.32 o 
   2  15   1     3014.56     2682.18    151.36 o 
   3  15   1       60.03       41.39    168.84 o 
   4  15   1      351.42      285.52    201.00 o 
   5  15   1    58121.93    55678.83    921.13 o 
   6  15   1     6981.21     8452.60    473.71 o 
   7  15   1     5056.55     5191.22    376.82 o 
   8  15   1     7606.06     8240.81    643.98 o 
   9  15   1     3878.94     3377.96    642.60 o 
  10  15   1     3067.64     3012.63    742.42 o 
  11  15   1    10774.09     9825.57   1130.14 o 
  12  15   1    38814.90    40218.81   1925.22 o 
  13  15   1    10328.26     9591.17   1256.60 o 
  14  15   1      471.23      938.93    979.44 o 
  15  15   1     1385.38      126.07   1033.38 o 
 -16  16   1       35.72    -1003.62   1003.62 o 
 -15  16   1     3342.20     2527.83   1106.73 o 
 -14  16   1    14188.68    13167.57   1388.76 o 
 -13  16   1     3335.50     4563.95   1049.81 o 
 -12  16   1   147743.34   148889.47   3497.72 o 
 -11  16   1      402.49     1071.61    605.36 o 
 -10  16   1     7418.31     6628.04    722.83 o 
  -9  16   1    23604.99    25103.38   1076.94 o 
  -8  16   1     3227.46     3117.85    485.45 o 
  -7  16   1     3060.26     3159.90    458.39 o 
  -6  16   1      210.90      -68.36    209.14 o 
  -5  16   1     3530.51     3194.70    367.11 o 
  -4  16   1     1316.43     1030.41    197.90 o 
  -3  16   1    27977.01    28314.13    450.06 o 
  -2  16   1     3874.51     3349.08    157.64 o 
  -1  16   1    37481.05    36529.40    443.28 o 
   0  16   1    35889.91    34323.77    428.31 o 
   1  16   1    19444.43    19159.84    283.22 o 
   2  16   1    37268.85    38308.72    511.60 o 
   3  16   1    29141.63    28340.63    526.00 o 
   4  16   1    20073.87    21685.51    513.86 o 
   5  16   1   114792.85   111342.79   1577.76 o 
   6  16   1    13036.68    11710.45    419.68 o 
   7  16   1     2314.77     2009.47    327.79 o 
   8  16   1       74.68       51.72    294.21 o 
   9  16   1      792.10      348.20    428.32 o 
  10  16   1     1470.61     1691.43    511.92 o 
  11  16   1     4661.83     3873.98    927.16 o 
  12  16   1    42874.98    41797.86   1973.45 o 
  13  16   1      881.24      664.06    889.87 o 
  14  16   1    39124.15    39496.04   2631.89 o 
  15  16   1     1246.38      923.90   1104.32 o 
 -16  17   1     6322.00     7033.39   1347.23 o 
 -15  17   1     1648.00     1539.40   1049.37 o 
 -14  17   1     4075.95     3870.09   1074.26 o 
 -13  17   1       18.43      728.53    880.86 o 
 -12  17   1     4182.54     3623.37    811.45 o 
 -11  17   1     3594.75     4045.26    715.94 o 
 -10  17   1      660.83      729.21    557.82 o 
  -9  17   1     5661.05     5280.56    670.46 o 
  -8  17   1     1131.83     1111.62    434.83 o 
  -7  17   1     7497.59     7397.01    461.18 o 
  -6  17   1    84018.29    85033.86   1375.16 o 
  -5  17   1   137775.19   138348.45   1788.77 o 
  -4  17   1    14606.40    15089.58    345.22 o 
  -3  17   1     7721.01     6861.79    238.24 o 
  -2  17   1      382.10      178.38    124.23 o 
  -1  17   1    22407.18    23104.13    356.66 o 
   0  17   1     3814.05     4448.53    174.82 o 
   1  17   1     1791.09     1963.74    145.46 o 
   2  17   1     9494.64     9688.11    233.68 o 
   3  17   1    10689.90    10062.92    326.75 o 
   4  17   1    38511.66    38373.78    680.88 o 
   5  17   1    29438.34    27843.80    625.68 o 
   6  17   1    14054.42    14247.93    475.70 o 
   7  17   1     3862.65     3264.59    359.32 o 
   8  17   1    29205.95    31335.60    847.34 o 
   9  17   1       36.12        2.98    364.94 o 
  10  17   1     8053.47     7994.62    807.42 o 
  11  17   1    26538.01    27997.26   1212.03 o 
  12  17   1    53407.64    53269.82   2228.61 o 
  13  17   1      697.93     -150.87    872.55 o 
  14  17   1      265.28      595.34    962.33 o 
  15  17   1      899.17     -172.81   1014.49 o 
 -15  18   1       80.98      -11.84   1007.40 o 
 -14  18   1     5227.13     4877.06   1130.38 o 
 -13  18   1    10235.15    10935.70   1783.38 o 
 -12  18   1     2787.75     2713.41    778.70 o 
 -11  18   1     2975.44     3541.01    704.06 o 
 -10  18   1      535.19      713.13    548.65 o 
  -9  18   1     1018.84      573.14    519.27 o 
  -8  18   1     6131.77     5263.05    562.22 o 
  -7  18   1     6870.64     6576.35    465.84 o 
  -6  18   1     3747.41     3499.66    399.69 o 
  -5  18   1    12885.58    12597.01    380.94 o 
  -4  18   1    25572.06    24605.09    454.32 o 
  -3  18   1     3844.46     3706.19    201.53 o 
  -2  18   1    13273.94    12952.50    254.86 o 
  -1  18   1      790.85      932.68    124.32 o 
   0  18   1      171.90      444.83    151.16 o 
   1  18   1    62668.89    61750.49    653.83 o 
   2  18   1    70406.87    70089.84    780.45 o 
   3  18   1    37692.82    37904.51    644.90 o 
   4  18   1      354.92      687.65    249.11 o 
   5  18   1      513.16     1155.31    259.73 o 
   6  18   1     2318.11     2275.56    293.98 o 
   7  18   1        8.81     -202.43    298.13 o 
   8  18   1       77.92     -306.04    562.23 o 
   9  18   1     4665.45     3697.90    601.28 o 
  10  18   1     6664.62     7365.58    683.67 o 
  11  18   1     4019.61     5539.81   1021.80 o 
  12  18   1      321.26     1854.90    891.30 o 
  13  18   1     9860.66    10599.50   1310.27 o 
  14  18   1      502.32      517.70    956.90 o 
  15  18   1      563.65     -988.11    988.11 o 
 -15  19   1     2732.32     1911.23   1107.38 o 
 -14  19   1      150.49      216.40    922.79 o 
 -13  19   1     8611.01     7711.96   1168.73 o 
 -12  19   1     6360.86     6021.65   1060.47 o 
 -11  19   1      338.11      586.54    609.53 o 
 -10  19   1      147.65      -53.57    513.61 o 
  -9  19   1     2346.48     2339.96    453.91 o 
  -8  19   1       60.82      357.76    409.96 o 
  -7  19   1    21737.19    22276.36    737.08 o 
  -6  19   1    97671.31   102714.93   1432.45 o 
  -5  19   1   264527.63   275261.38   3136.23 o 
  -4  19   1     2347.61     3176.24    261.12 o 
  -3  19   1     5777.69     6599.00    249.32 o 
  -2  19   1    24095.69    22351.16    339.58 o 
  -1  19   1      963.11     1176.53    128.22 o 
   0  19   1     2163.89     2018.27    157.56 o 
   1  19   1    13325.32    14102.04    268.67 o 
   2  19   1     2002.28     2198.39    158.40 o 
   3  19   1      461.67      674.50    188.86 o 
   4  19   1    29072.45    29462.11    606.10 o 
   5  19   1   132249.89   131756.55   1752.53 o 
   6  19   1     4859.46     6127.58    373.48 o 
   7  19   1    34914.15    35188.33    858.30 o 
   8  19   1     4430.60     4582.43    468.63 o 
   9  19   1     3812.70     4640.32    754.56 o 
  10  19   1      399.99     -165.76    610.79 o 
  11  19   1     1494.93     1060.64    849.80 o 
  12  19   1    31564.91    30866.02   1799.92 o 
  13  19   1     7219.60     6600.67   1182.75 o 
  14  19   1      110.12      431.76    965.60 o 
  15  19   1      529.40     -979.01    979.01 o 
 -15  20   1     3712.95     2877.76   1088.83 o 
 -14  20   1     5849.34     4360.30   1147.43 o 
 -13  20   1     4920.27     3604.85   1075.05 o 
 -12  20   1    82061.51    78683.79   2715.73 o 
 -11  20   1       60.86     -566.86    566.86 o 
 -10  20   1      155.45     -193.06    414.93 o 
  -9  20   1    25949.68    26214.15    927.17 o 
  -8  20   1    20910.15    21725.64    732.09 o 
  -7  20   1      607.93      577.84    319.14 o 
  -6  20   1      145.44      673.61    259.50 o 
  -5  20   1     6055.11     5539.85    322.54 o 
  -4  20   1     8374.41     9350.66    351.00 o 
  -3  20   1    17231.94    17341.69    429.12 o 
  -2  20   1     2290.14     2070.95    150.51 o 
  -1  20   1    13221.32    12969.54    291.31 o 
   0  20   1    22483.37    21649.64    404.87 o 
   1  20   1    52057.58    53776.41    671.76 o 
   2  20   1    35591.08    35102.70    504.70 o 
   3  20   1      801.02      448.39    173.98 o 
   4  20   1      133.91     -205.95    215.53 o 
   5  20   1   132564.20   127830.20   1719.20 o 
   6  20   1     3183.10     2080.32    354.98 o 
   7  20   1     1689.08     1802.07    403.30 o 
   8  20   1     7073.90     7371.25    557.44 o 
   9  20   1     3944.60     3474.95    688.77 o 
  10  20   1       88.92     -500.57    500.57 o 
  11  20   1      140.23      410.37   1010.50 o 
  12  20   1    30103.66    29197.60   1930.44 o 
  13  20   1       97.93      112.26    947.79 o 
  14  20   1    21515.53    20658.44   1710.59 o 
  15  20   1     5338.17     5131.02   1297.74 o 
 -15  21   1     1612.07     2682.64   1106.60 o 
 -14  21   1     2224.90     1550.12   1017.08 o 
 -13  21   1      503.92     -682.79   1277.42 o 
 -12  21   1     7171.51     7055.24   1099.25 o 
 -11  21   1     3709.99     3541.69    716.93 o 
 -10  21   1      144.90     -420.07    420.07 o 
  -9  21   1     3018.07     2684.48    438.84 o 
  -8  21   1     5974.73     7154.62    508.52 o 
  -7  21   1     5705.29     6070.18    470.85 o 
  -6  21   1    18071.07    17706.08    512.63 o 
  -5  21   1    74674.95    77182.73   1163.35 o 
  -4  21   1    17111.57    18086.79    438.58 o 
  -3  21   1     2008.72     1906.09    208.01 o 
  -2  21   1     1469.38     1733.76    187.07 o 
  -1  21   1    27371.55    25855.67    443.00 o 
   0  21   1    17553.29    16564.54    364.29 o 
   1  21   1       29.94      586.88    156.47 o 
   2  21   1     4147.72     4284.32    192.61 o 
   3  21   1     2928.15     2662.31    233.19 o 
   4  21   1    61609.27    61633.98    986.50 o 
   5  21   1    22455.42    22783.42    643.95 o 
   6  21   1     7558.19     8557.93    507.38 o 
   7  21   1     4662.58     5177.69    476.30 o 
   8  21   1    48298.97    50121.16   1243.36 o 
   9  21   1     2908.03     3430.13    584.13 o 
  10  21   1     4230.14     5480.24    790.29 o 
  11  21   1     6360.61     7118.32   1095.78 o 
  12  21   1    45067.75    41928.44   3193.28 o 
  13  21   1      240.74     -841.37    841.37 o 
  14  21   1      343.60     1027.28   1050.02 o 
  15  21   1     3760.47     3858.56   1565.15 o 
 -15  22   1        2.31      293.69   1348.35 o 
 -14  22   1     9919.40     8656.93   1291.09 o 
 -13  22   1    28350.75    25560.15   1738.34 o 
 -12  22   1     3079.64     3022.64    974.51 o 
 -11  22   1     1753.73     1348.45    705.52 o 
 -10  22   1     5262.75     5708.74    618.05 o 
  -9  22   1    12439.69    12246.31    625.64 o 
  -8  22   1     1050.05     1103.02    458.78 o 
  -7  22   1     3068.02     2662.32    421.58 o 
  -6  22   1     3064.41     2884.36    344.09 o 
  -5  22   1    10067.54     9625.19    406.93 o 
  -4  22   1     7535.79     7732.23    308.40 o 
  -3  22   1    16095.55    15436.17    403.77 o 
  -2  22   1    21121.83    21287.38    415.64 o 
  -1  22   1    28971.88    28570.98    478.01 o 
   0  22   1      129.95      234.65    167.70 o 
   1  22   1    95916.41    96599.30   1116.97 o 
   2  22   1    32294.54    32157.06    535.36 o 
   3  22   1    48050.67    48930.79    827.33 o 
   4  22   1    12441.86    12629.67    510.87 o 
   5  22   1      364.48      230.08    278.17 o 
   6  22   1    12644.28    13045.05    521.85 o 
   7  22   1     4103.42     4996.69    525.80 o 
   8  22   1      201.83      888.52    425.36 o 
   9  22   1     6598.77     4372.89    643.61 o 
  10  22   1     4326.98     3340.70    636.57 o 
  11  22   1    10858.60     8495.65   1454.06 o 
  12  22   1      575.07     2019.45    953.98 o 
  13  22   1      420.48      260.00    985.84 o 
  14  22   1       43.27     -411.82   1004.91 o 
 -15  23   1     3872.06     3007.49   1128.78 o 
 -14  23   1      489.52     1100.45   1023.64 o 
 -13  23   1     5864.23     4159.41   1081.90 o 
 -12  23   1     7153.77     6959.86   1275.26 o 
 -11  23   1     1674.21     1263.34    714.49 o 
 -10  23   1      849.49      457.72    500.82 o 
  -9  23   1     9563.41     9998.66    602.27 o 
  -8  23   1     1702.88     2077.16    426.21 o 
  -7  23   1     4203.01     4549.89    480.88 o 
  -6  23   1    43292.84    45261.99    919.86 o 
  -5  23   1   139717.47   138477.27   1961.80 o 
  -4  23   1      921.54     1521.81    238.34 o 
  -3  23   1     9933.61    10863.24    328.05 o 
  -2  23   1    67160.62    66544.86    864.91 o 
  -1  23   1     8889.30     9016.46    295.53 o 
   0  23   1    13095.15    13371.10    349.62 o 
   1  23   1     3543.71     4376.13    230.14 o 
   2  23   1      676.10      919.58    186.43 o 
   3  23   1      611.48      351.05    240.00 o 
   4  23   1    29609.38    28504.80    728.65 o 
   5  23   1    81973.41    82000.96   1335.36 o 
   6  23   1     1028.53      878.68    421.53 o 
   7  23   1    22861.28    23852.25    876.79 o 
   8  23   1    13987.81    15941.26    751.70 o 
   9  23   1     4391.25     3823.14    639.81 o 
  10  23   1     3604.71     2979.58    882.73 o 
  11  23   1      488.86     -719.30    719.30 o 
  12  23   1    15522.35    15274.64   1415.21 o 
  13  23   1    16042.45    15992.71   1656.03 o 
  14  23   1      955.13     1699.76   1099.54 o 
 -15  24   1     2795.37     3222.51   1145.37 o 
 -14  24   1     3395.47      755.33    969.78 o 
 -13  24   1      209.78      526.13    924.63 o 
 -12  24   1    47286.73    46553.80   2386.63 o 
 -11  24   1     2914.40     3487.38    959.16 o 
 -10  24   1       86.23      371.91    644.33 o 
  -9  24   1    35374.18    35048.98   1120.23 o 
  -8  24   1     4172.15     5351.77    500.78 o 
  -7  24   1      324.56      414.85    379.96 o 
  -6  24   1     2458.56     2017.87    409.80 o 
  -5  24   1    11428.88    11402.82    478.26 o 
  -4  24   1    14472.98    14156.59    430.24 o 
  -3  24   1     6197.75     6651.53    302.14 o 
  -2  24   1    14507.25    14519.71    371.08 o 
  -1  24   1     1772.48     1888.53    212.88 o 
   0  24   1     3239.35     3427.73    251.59 o 
   1  24   1    22632.40    22191.87    461.54 o 
   2  24   1    62246.38    64366.81    983.22 o 
   3  24   1     9490.20     9774.57    428.87 o 
   4  24   1     6040.01     7576.19    483.11 o 
   5  24   1    63208.69    61548.77   1181.46 o 
   6  24   1     6790.85     7134.99    769.95 o 
   7  24   1    15206.92    15873.92    832.17 o 
   8  24   1     5156.46     4821.16    651.67 o 
   9  24   1    12580.39    11691.65   1184.96 o 
  10  24   1       78.01     -537.48    715.50 o 
  11  24   1     1967.71     1085.87    974.71 o 
  12  24   1     8052.55     9041.46   1209.31 o 
  13  24   1      114.67      -10.07    940.09 o 
  14  24   1    13775.23    12428.77   1626.40 o 
 -14  25   1     5935.78     2333.43   1058.24 o 
 -13  25   1     1891.05     1653.78   1023.92 o 
 -12  25   1    16426.31    14303.52   1381.89 o 
 -11  25   1    10130.22     8837.76   1140.35 o 
 -10  25   1     1894.69     1306.83    676.76 o 
  -9  25   1     2414.92     1733.96    583.73 o 
  -8  25   1    37794.85    38532.23   1235.97 o 
  -7  25   1     7035.94     7719.29    538.00 o 
  -6  25   1     4129.53     4482.48    653.44 o 
  -5  25   1   110362.88   108925.73   1774.50 o 
  -4  25   1    13031.92    13659.44    587.91 o 
  -3  25   1      549.79     1148.80    229.25 o 
  -2  25   1    22352.46    23693.52    471.69 o 
  -1  25   1    44199.00    43392.34    667.26 o 
   0  25   1    41995.84    42028.56    682.08 o 
   1  25   1     2718.09     3428.57    250.56 o 
   2  25   1      818.52     1323.65    232.20 o 
   3  25   1     2409.32     2441.12    312.33 o 
   4  25   1    44488.12    42952.20   1016.83 o 
   5  25   1    18560.44    19254.37    724.42 o 
   6  25   1     3367.75     3219.26    491.22 o 
   7  25   1     3101.18     3240.71    632.03 o 
   8  25   1    33374.78    33400.61   1416.71 o 
   9  25   1     4612.31     5367.57    992.52 o 
  10  25   1     7455.25     6288.15   1586.86 o 
  11  25   1      443.08      429.85    853.16 o 
  12  25   1    17563.45    14103.40   1416.33 o 
  13  25   1      493.59      422.01    985.58 o 
  14  25   1      297.07     -739.29    986.35 o 
 -14  26   1     3652.96     2042.95   1096.30 o 
 -13  26   1    23847.96    22891.14   1875.96 o 
 -12  26   1      100.84     1615.01    900.99 o 
 -11  26   1     2893.08     3695.62    972.50 o 
 -10  26   1    12655.90    11463.25   1029.24 o 
  -9  26   1    36707.80    34135.13   1434.44 o 
  -8  26   1     7161.91     7089.33    829.74 o 
  -7  26   1      693.44     1029.56    400.19 o 
  -6  26   1       15.46      714.11    388.24 o 
  -5  26   1     3319.02     3157.85    389.45 o 
  -4  26   1     5549.50     6154.15    449.75 o 
  -3  26   1     5536.52     5610.72    365.29 o 
  -2  26   1    34228.49    35075.00    656.29 o 
  -1  26   1    94887.77    95901.25   1221.96 o 
   0  26   1    11472.03    12712.73    389.15 o 
   1  26   1   126798.27   127424.08   1535.00 o 
   2  26   1    31229.43    31248.96    638.55 o 
   3  26   1    26679.06    28816.03    722.96 o 
   4  26   1    26088.62    24494.75    780.60 o 
   5  26   1      142.46      421.41    411.38 o 
   6  26   1     5619.47     5510.77    541.08 o 
   7  26   1     3686.55     3563.08    605.69 o 
   8  26   1     8660.23     9810.69    937.72 o 
   9  26   1       11.05     -221.14    632.87 o 
  10  26   1     1331.16     1417.64    869.80 o 
  11  26   1    12419.82    13913.08   2012.66 o 
  12  26   1      458.76      713.96    946.52 o 
  13  26   1      104.39      881.82   1009.37 o 
  14  26   1      512.21     -548.57   1003.25 o 
 -14  27   1     1744.67     1012.81   1860.18 o 
 -13  27   1      534.18     1103.89    945.05 o 
 -12  27   1     9168.20     8938.43   1241.94 o 
 -11  27   1     1114.54      928.60    869.57 o 
 -10  27   1       28.58      548.23    763.85 o 
  -9  27   1    13011.89    13904.43   1042.32 o 
  -8  27   1      638.27      965.50    558.41 o 
  -7  27   1      645.49      643.89    450.75 o 
  -6  27   1    27756.31    29321.65    876.48 o 
  -5  27   1    14773.58    15893.49    662.99 o 
  -4  27   1     6172.67     6946.50    470.71 o 
  -3  27   1    17329.39    17832.76    490.14 o 
  -2  27   1    17691.01    17875.97    554.68 o 
  -1  27   1     2295.23     3800.36    331.57 o 
   0  27   1    47633.57    48800.80    774.66 o 
   1  27   1    28530.16    31316.17    629.75 o 
   2  27   1      153.76      949.90    303.97 o 
   3  27   1    12798.72    13643.44    608.62 o 
   4  27   1    16572.39    16604.18    678.46 o 
   5  27   1    23070.68    23201.21    858.82 o 
   6  27   1      329.32      822.46    420.29 o 
   7  27   1     8442.85     9719.93   1256.22 o 
   8  27   1    50210.80    50423.83   1752.72 o 
   9  27   1      799.14     1162.99    806.00 o 
  10  27   1       68.34      395.65    811.55 o 
  11  27   1     3465.49     3091.29   1010.47 o 
  12  27   1     1031.30     1616.08    983.91 o 
  13  27   1     1924.35     1615.54   1030.25 o 
 -14  28   1      169.46     -865.54    933.02 o 
 -13  28   1     6381.04     5678.07   1181.80 o 
 -12  28   1    15019.14    15488.18   1462.94 o 
 -11  28   1     5026.58     6403.76   1098.43 o 
 -10  28   1      222.79       -7.22    778.53 o 
  -9  28   1     6493.90     6506.51    868.41 o 
  -8  28   1     7942.05     6977.11   1101.41 o 
  -7  28   1     1990.54     1898.51    592.81 o 
  -6  28   1      212.13      -83.92    379.33 o 
  -5  28   1     1685.68     2246.54    427.35 o 
  -4  28   1     8807.83     8600.42    498.41 o 
  -3  28   1     1392.24     1582.15    356.17 o 
  -2  28   1       39.51      543.66    263.14 o 
  -1  28   1    15320.58    16564.64    471.26 o 
   0  28   1     1967.60     3723.21    299.90 o 
   1  28   1    50790.48    52191.68    860.88 o 
   2  28   1     8819.57     9107.15    538.93 o 
   3  28   1    16731.50    18112.42    799.18 o 
   4  28   1     1026.99      975.22    437.90 o 
   5  28   1    13334.84    12007.33    721.32 o 
   6  28   1    28010.74    26819.15   1216.73 o 
   7  28   1    13897.64    15198.25   1025.60 o 
   8  28   1     4649.41     6018.37    836.49 o 
   9  28   1     7812.03     7124.51   1045.12 o 
  10  28   1     1165.47      778.06    880.29 o 
  11  28   1     1465.54     1451.56    953.75 o 
  12  28   1      988.81     1026.10    995.01 o 
  13  28   1      306.32     -393.69    982.87 o 
 -13  29   1     1533.16      534.51    992.68 o 
 -12  29   1    19313.81    17542.40   1518.17 o 
 -11  29   1    11028.57    12823.98   2285.68 o 
 -10  29   1      736.16      658.98    818.02 o 
  -9  29   1      766.68      897.66    801.17 o 
  -8  29   1    19756.49    20616.59   1174.17 o 
  -7  29   1     4197.60     5085.95    739.19 o 
  -6  29   1    15943.90    17805.71    901.37 o 
  -5  29   1    17278.10    17860.51    712.95 o 
  -4  29   1      404.74      627.80    439.73 o 
  -3  29   1    11222.77    12220.17    646.31 o 
  -2  29   1     9615.99     9870.89    472.89 o 
  -1  29   1    16253.87    17356.42    520.80 o 
   0  29   1    33218.39    32952.57    651.77 o 
   1  29   1    10961.02    11900.47    452.34 o 
   2  29   1      251.09      189.54    350.05 o 
   3  29   1     7582.33     8120.26    687.80 o 
   4  29   1     6627.62     7211.02    708.39 o 
   5  29   1     5720.96     5798.43    622.09 o 
   6  29   1     1639.89     1937.87    625.21 o 
   7  29   1     7897.81     7860.19    861.82 o 
   8  29   1    12255.48    11917.74   1173.11 o 
   9  29   1     1950.46     1815.61    833.41 o 
  10  29   1        2.63      -35.86    804.28 o 
  11  29   1      145.90     1035.26    897.80 o 
  12  29   1     7846.30     5625.14   1177.42 o 
  13  29   1      609.92     -651.26    949.42 o 
 -13  30   1    18847.49    20753.98   1692.26 o 
 -12  30   1     1210.96     2644.71   1042.53 o 
 -11  30   1     1174.63     -512.70    858.10 o 
 -10  30   1    14867.79    16104.26   2077.36 o 
  -9  30   1    23968.58    23504.84   1491.71 o 
  -8  30   1     1883.13     1869.85    863.67 o 
  -7  30   1     7061.62     6516.85    780.83 o 
  -6  30   1       99.06      964.40    495.44 o 
  -5  30   1      229.31      563.02    397.69 o 
  -4  30   1      891.33      836.74    468.87 o 
  -3  30   1     5164.05     4950.96    474.48 o 
  -2  30   1     7077.63     7707.53    487.13 o 
  -1  30   1    75076.86    77301.64   1267.94 o 
   0  30   1    12478.22    13572.00    501.45 o 
   1  30   1    59938.50    62537.37   1118.81 o 
   2  30   1     5442.12     6323.37    500.54 o 
   3  30   1    30513.52    29284.18    963.80 o 
   4  30   1    13891.32    14510.18    714.81 o 
   5  30   1     5150.34     4673.47    691.65 o 
   6  30   1     1225.06     1714.66    898.00 o 
   7  30   1    11237.07    12475.35    989.05 o 
   8  30   1    11492.62     9597.13   1492.19 o 
   9  30   1     5142.50     4230.19    967.37 o 
  10  30   1      209.45       92.12    829.05 o 
  11  30   1    12181.94    10166.55   2606.66 o 
  12  30   1      584.12      706.16   1001.41 o 
  13  30   1     2147.26     1531.34   1032.03 o 
 -13  31   1      951.72      775.71   1002.42 o 
 -12  31   1     3165.87     2649.51   1067.47 o 
 -11  31   1     3806.01     3175.76   1024.75 o 
 -10  31   1      360.36      906.52    838.92 o 
  -9  31   1     4436.34     3658.13    928.05 o 
  -8  31   1     7476.81     8147.43   1013.83 o 
  -7  31   1      113.41      215.34   1390.09 o 
  -6  31   1     1953.93     1628.14    612.17 o 
  -5  31   1     2290.80     3058.45    834.85 o 
  -4  31   1     4124.19     5069.15    524.68 o 
  -3  31   1     1764.51     2891.97    430.13 o 
  -2  31   1     5971.66     6235.49    466.72 o 
  -1  31   1      157.60     1428.38    330.17 o 
   0  31   1    37862.01    36989.84    862.94 o 
   1  31   1     5665.69     7056.03    478.18 o 
   2  31   1     2421.22     2580.80    442.44 o 
   3  31   1      909.44     1224.17    584.43 o 
   4  31   1     1742.33     2227.24    630.02 o 
   5  31   1    12236.41    13621.69   1105.10 o 
   6  31   1     1674.45     2597.67    800.49 o 
   7  31   1     8690.44     9268.72   1484.88 o 
   8  31   1    33942.55    35899.56   1774.12 o 
   9  31   1      749.73      855.60    825.27 o 
  10  31   1      158.95     -814.70    814.70 o 
  11  31   1     2182.18      462.99    898.87 o 
  12  31   1      712.87       45.88    980.77 o 
 -13  32   1     1009.67     1766.02   1092.91 o 
 -12  32   1     1974.20     1345.53    981.09 o 
 -11  32   1    14139.36    14921.84   1417.21 o 
 -10  32   1     1855.64     2035.12    906.89 o 
  -9  32   1     6621.21     6469.80   1046.59 o 
  -8  32   1     5765.41     5604.00    979.60 o 
  -7  32   1     4545.97     3742.73    854.98 o 
  -6  32   1        0.30      -32.83    632.31 o 
  -5  32   1     2511.10     2528.64   1115.01 o 
  -4  32   1      161.23     1089.28    467.04 o 
  -3  32   1     5848.71     5989.25    569.52 o 
  -2  32   1      222.34      862.91    352.00 o 
  -1  32   1     4406.62     4746.75    403.48 o 
   0  32   1     3623.68     4970.17    583.23 o 
   1  32   1      383.07      757.13    342.05 o 
   2  32   1     9455.30     9620.52    583.40 o 
   3  32   1    16924.61    18740.76    848.38 o 
   4  32   1     1223.15     1716.44    503.93 o 
   5  32   1     2994.98     3324.08    719.53 o 
   6  32   1    27841.04    28788.94   1390.89 o 
   7  32   1    20964.84    21651.52   1406.69 o 
   8  32   1     2671.08     2489.22    873.75 o 
   9  32   1     5862.04     4989.82   1167.66 o 
  10  32   1     8235.64     7149.35   1144.85 o 
  11  32   1     8526.70     7389.96   1226.40 o 
  12  32   1      115.97      905.98   1014.59 o 
 -12  33   1     8257.03     7306.33   1819.36 o 
 -11  33   1     4737.56     4250.45   1081.72 o 
 -10  33   1     2598.00     2156.78    894.81 o 
  -9  33   1     3225.26     2558.40    929.88 o 
  -8  33   1    17461.76    19167.05   1889.64 o 
  -7  33   1     2017.13     2873.62    817.09 o 
  -6  33   1    41958.27    44273.91   1837.04 o 
  -5  33   1     1638.34     1768.04    734.89 o 
  -4  33   1      593.80     1908.53    692.03 o 
  -3  33   1      640.28     1063.05    424.88 o 
  -2  33   1    33629.28    33449.95    937.37 o 
  -1  33   1     2285.70     3016.94    443.07 o 
   0  33   1    16478.95    15210.67    769.36 o 
   1  33   1     1229.69     1997.23    416.48 o 
   2  33   1     1795.81     2038.92    463.03 o 
   3  33   1     1268.67     2227.47    642.15 o 
   4  33   1    13646.46    14689.57   1928.50 o 
   5  33   1     1896.58     2540.83   1062.61 o 
   6  33   1     9825.65     8549.58   1015.55 o 
   7  33   1     2426.84     5038.57   1084.84 o 
   8  33   1     3889.44     3931.95    946.17 o 
   9  33   1     5377.89     3904.74    981.54 o 
  10  33   1        4.29     -992.47    992.47 o 
  11  33   1     4828.86     4076.53   1058.41 o 
  12  33   1      125.36     -536.81    940.89 o 
 -12  34   1       43.88     -334.05    866.12 o 
 -11  34   1     5642.28     4598.51   1129.64 o 
 -10  34   1    11540.16    11007.44   1273.96 o 
  -9  34   1    24108.31    24389.32   2321.67 o 
  -8  34   1     1116.84     2350.12    873.08 o 
  -7  34   1    16540.55    17418.23   1320.54 o 
  -6  34   1     9087.80     9328.62   1248.74 o 
  -5  34   1     1785.57     2562.85    753.21 o 
  -4  34   1    15393.67    13881.00   1094.31 o 
  -3  34   1    49683.13    48686.32   1419.70 o 
  -2  34   1      290.84      242.25    411.47 o 
  -1  34   1    43896.65    44912.43   1301.20 o 
   0  34   1     7050.63     8034.85    637.53 o 
   1  34   1    70009.38    73661.33   1772.46 o 
   2  34   1     9166.81    10027.72    787.59 o 
   3  34   1      404.72     1217.45    488.72 o 
   4  34   1    22676.30    25938.98   1239.65 o 
   5  34   1        4.93     -271.77    682.54 o 
   6  34   1     1607.29      404.84    718.48 o 
   7  34   1     6636.63     5884.58   2150.04 o 
   8  34   1     4666.05     6404.69   1777.80 o 
   9  34   1     6339.35     6214.15   1096.32 o 
  10  34   1       60.18      -87.79    854.41 o 
  11  34   1     7592.76     6663.09   1877.32 o 
  12  34   1      826.37      174.15   1223.63 o 
 -12  35   1      282.55     1382.45   1354.85 o 
 -11  35   1     3691.52     5334.15   1145.02 o 
 -10  35   1     4449.23     4842.81   1052.22 o 
  -9  35   1     2599.31     2086.23    950.93 o 
  -8  35   1    12962.92    14611.93   1279.12 o 
  -7  35   1     1397.34     1407.59    796.26 o 
  -6  35   1    15793.26    16752.94   1271.20 o 
  -5  35   1     2961.24     3435.66    824.72 o 
  -4  35   1      391.74      179.26    648.90 o 
  -3  35   1     2415.77     2841.66    602.97 o 
  -2  35   1      683.51      671.28    549.97 o 
  -1  35   1     4039.02     4534.74    743.95 o 
   0  35   1     9750.24     9739.53    762.85 o 
   1  35   1       52.63     1497.75    572.75 o 
   2  35   1     7914.43     9742.24    879.35 o 
   3  35   1      148.28     1286.94    542.90 o 
   4  35   1     5069.49     7151.45   1418.89 o 
   5  35   1       65.32      434.82    728.07 o 
   6  35   1     8555.06     9368.11   1924.52 o 
   7  35   1      306.60      247.09    771.23 o 
   8  35   1    33427.69    31441.11   1741.88 o 
   9  35   1     1919.96     2017.32   1078.25 o 
  10  35   1      619.38     2287.88    985.99 o 
  11  35   1     5920.72     4981.45   1198.03 o 
 -11  36   1     3280.81     2858.28   1054.20 o 
 -10  36   1      690.66     2093.12   1110.65 o 
  -9  36   1       19.25      174.38   1054.56 o 
  -8  36   1     1454.58      946.42   1115.92 o 
  -7  36   1    13781.96    14114.69   1560.26 o 
  -6  36   1      311.07      265.25    879.04 o 
  -5  36   1     5448.41     6055.31   1539.28 o 
  -4  36   1      459.97      768.00    705.02 o 
  -3  36   1     2566.86     3172.90    630.03 o 
  -2  36   1       54.69     1387.89    634.11 o 
  -1  36   1      532.13      931.27    637.97 o 
   0  36   1     8180.82     7551.24   1740.50 o 
   1  36   1     2086.88     2388.01    700.72 o 
   2  36   1     4572.20     5182.38   1116.23 o 
   3  36   1    13053.94    15669.09   2153.60 o 
   4  36   1     3038.81     3500.32    831.84 o 
   5  36   1      312.99      -57.79    756.63 o 
   6  36   1     7342.94     7198.05   1028.82 o 
   7  36   1    17961.77    18753.93   1404.52 o 
   8  36   1     2070.87     2971.39    938.70 o 
   9  36   1     6222.96     5781.49   1231.07 o 
  10  36   1     6000.90     5541.73   1136.34 o 
  11  36   1     3481.72     4429.44   1162.44 o 
 -11  37   1      153.78    -1581.07   1581.07 o 
 -10  37   1     1522.16     1913.04    928.14 o 
  -9  37   1     8276.27     8381.83   1190.01 o 
  -8  37   1     9750.12    13185.25   1974.80 o 
  -7  37   1        3.26      392.38    758.77 o 
  -6  37   1    30694.92    35078.79   2702.92 o 
  -5  37   1     1101.30      854.85    774.56 o 
  -4  37   1      562.12      387.26    675.72 o 
  -3  37   1     1848.65     3035.75    958.91 o 
  -2  37   1    20666.83    20922.10   1693.41 o 
  -1  37   1       10.35       87.26    624.39 o 
   0  37   1     5445.54     4787.95   1723.99 o 
   1  37   1       64.40     1089.25    822.94 o 
   2  37   1     1592.17     2524.61   1129.68 o 
   3  37   1      265.14      561.81    671.53 o 
   4  37   1      910.77      -22.69    846.67 o 
   5  37   1      315.08      373.57    721.96 o 
   6  37   1    17764.34    19206.95   1409.37 o 
   7  37   1     1747.26     2131.10   1369.94 o 
   8  37   1      404.68      616.13    950.41 o 
   9  37   1     7725.48     7902.49   1273.27 o 
  10  37   1      381.39     -225.59    877.77 o 
  11  37   1     5793.34     5939.60   1214.38 o 
 -11  38   1     6476.68     4617.12   1587.46 o 
 -10  38   1     2497.48     2823.66   1669.01 o 
  -9  38   1    14749.33    16224.81   2553.64 o 
  -8  38   1     6151.30     6846.70   1393.57 o 
  -7  38   1    27367.85    27015.42   1636.42 o 
  -6  38   1    22248.44    21018.47   1844.50 o 
  -5  38   1     2215.91     2812.12    860.63 o 
  -4  38   1    45125.19    44829.11   1851.53 o 
  -3  38   1    23642.03    21490.33   1737.73 o 
  -2  38   1     1679.74     3197.03    973.09 o 
  -1  38   1    42354.45    45340.70   1829.76 o 
   0  38   1      292.24      838.26    897.74 o 
   1  38   1    53178.43    55251.90   2057.82 o 
   2  38   1     2728.38     3004.94   1104.33 o 
   3  38   1      174.43      717.33    861.91 o 
   4  38   1    18009.94    20257.71   1380.62 o 
   5  38   1     4802.35     4040.55   1125.25 o 
   6  38   1      960.40     1627.04    877.22 o 
   7  38   1     8618.29     9963.31   1207.29 o 
   8  38   1     5997.25     6830.72   1611.58 o 
   9  38   1     3574.10     3792.29   1619.96 o 
  10  38   1     2803.91     2559.83   1889.46 o 
 -10  39   1     3107.89     4397.53   2301.07 o 
  -9  39   1      269.98     3503.67   1003.14 o 
  -8  39   1    22554.04    22368.35   1601.69 o 
  -7  39   1     3253.65     5809.44   1025.43 o 
  -6  39   1     8377.80     9961.10   1162.15 o 
  -5  39   1    16271.37    18094.04   1364.55 o 
  -4  39   1      353.84     1661.62    938.83 o 
  -3  39   1      347.19       31.09    975.15 o 
  -2  39   1     6793.60     5435.44   1165.69 o 
  -1  39   1     4442.17     6881.07   1251.29 o 
   0  39   1    23552.04    23311.12   1835.41 o 
   1  39   1      310.99     1390.53    905.96 o 
   2  39   1    18704.81    22664.11   1834.35 o 
   3  39   1     2154.53     3425.69   1031.51 o 
   4  39   1      181.44     -269.25    738.01 o 
   5  39   1     5942.98     5974.52   1105.01 o 
   6  39   1    17805.12    18087.45   1430.74 o 
   7  39   1       32.10     1318.14   1005.57 o 
   8  39   1    19018.26    18468.83   1937.61 o 
   9  39   1     3423.10     2400.64   1031.72 o 
  10  39   1     2917.55     2577.07   1029.03 o 
 -10  40   1      207.51     -420.07   1213.16 o 
  -9  40   1      571.06     2134.77    951.09 o 
  -8  40   1        1.00      500.08   1396.19 o 
  -7  40   1    16192.20    16306.47   1923.13 o 
  -6  40   1       70.21     1089.69   1201.85 o 
  -5  40   1     6488.97     7504.72   1154.27 o 
  -4  40   1     2678.36     2189.66    984.31 o 
  -3  40   1     4866.31     5554.22   1210.90 o 
  -2  40   1     1686.04     1475.29   1239.34 o 
  -1  40   1     5436.01     6041.92   1224.36 o 
   0  40   1     9426.01    12676.78   2717.65 o 
   1  40   1     1716.61     2453.25   1008.87 o 
   2  40   1     3856.74     5013.02   1187.99 o 
   3  40   1    15685.28    16933.67   2675.84 o 
   4  40   1     2861.27     2466.61    970.59 o 
   5  40   1     1311.38     1466.53   1083.74 o 
   6  40   1     1463.74     1758.08   1088.71 o 
   7  40   1     4018.65     3895.28   1356.78 o 
   8  40   1     3106.30     6100.77   1128.83 o 
   9  40   1       22.58     1106.67    918.86 o 
  -9  41   1     6135.72     3976.31   1499.53 o 
  -8  41   1     4754.31     6109.42   1751.92 o 
  -7  41   1      160.59     2038.46   1568.62 o 
  -6  41   1    32011.80    32156.47   1761.25 o 
  -5  41   1     1182.03     2633.86   1025.07 o 
  -4  41   1      139.22     1714.15   1349.29 o 
  -3  41   1     4570.78     4318.84   1238.21 o 
  -2  41   1     8602.91     6552.62   1302.05 o 
  -1  41   1     1435.27     -413.53    874.13 o 
   0  41   1       49.09      817.84    909.97 o 
   1  41   1     2612.62     1952.56   1014.06 o 
   2  41   1       43.26      301.91   2158.71 o 
   3  41   1      422.62     2493.98   1824.74 o 
   4  41   1      264.25     1427.88   1604.26 o 
   5  41   1      595.23     1479.89   1271.33 o 
   6  41   1    10420.93    10510.25   1250.79 o 
   7  41   1      359.34      606.59   1174.43 o 
   8  41   1      125.63     1303.03   1470.72 o 
   9  41   1      511.84     -253.28   1526.20 o 
  -9  42   1    11628.26    11244.95   1828.35 o 
  -8  42   1    18288.24    18081.42   2134.56 o 
  -7  42   1    27715.12    28534.28   1881.59 o 
  -6  42   1    12364.38    15333.76   1803.06 o 
  -5  42   1     4722.93     3232.80   1142.25 o 
  -4  42   1    42640.05    39839.07   2392.58 o 
  -3  42   1    10912.82     9254.13   1428.52 o 
  -2  42   1       80.22     1088.03    958.24 o 
  -1  42   1    20013.65    19827.36   3175.10 o 
   0  42   1      233.01     -656.10    772.79 o 
   1  42   1    14429.26    14690.82   2084.95 o 
   2  42   1     4962.42     4508.31   1214.00 o 
   3  42   1     2848.91     3167.62   1335.61 o 
   4  42   1    11960.54    13803.09   2004.07 o 
   5  42   1     2027.88     3617.11   1137.91 o 
   6  42   1      489.08     1247.40   1194.67 o 
   7  42   1    15898.67    17225.41   2031.33 o 
   8  42   1     8974.74     9997.60   1583.33 o 
  -8  43   1    20465.38    17089.08   2405.14 o 
  -7  43   1     2447.51     3367.92    991.58 o 
  -6  43   1     2948.00     6391.26   1297.35 o 
  -5  43   1    12495.66    15785.96   3126.53 o 
  -4  43   1      122.36     1687.79   1007.34 o 
  -3  43   1      318.92      745.49    929.59 o 
  -2  43   1     7444.27     8160.24   3309.71 o 
  -1  43   1     4969.75     5176.42   1528.24 o 
   0  43   1    10142.39     9047.21   1472.27 o 
   1  43   1     2596.67     3873.89   1169.46 o 
   2  43   1    12785.26    12471.57   1595.81 o 
   3  43   1      261.49      623.66   1051.37 o 
   4  43   1     1918.32     4210.58   1217.72 o 
   5  43   1     9095.48     8688.31   1912.03 o 
   6  43   1     5604.82     4533.18   1403.39 o 
   7  43   1     2949.49     4027.45   2585.48 o 
   8  43   1     4453.20     4827.84   1492.37 o 
  -8  44   1      386.11     -395.78   1195.02 o 
  -7  44   1     8210.49     6277.99   2213.81 o 
  -6  44   1      441.89      458.89    935.22 o 
  -5  44   1     3194.84     4481.41   1288.99 o 
  -4  44   1     8319.40    10378.74   1543.47 o 
  -3  44   1    12339.63     9969.44   1519.63 o 
  -2  44   1     1728.01     4172.71   1239.18 o 
  -1  44   1        9.09      986.05   1029.82 o 
   0  44   1     3426.26     5793.18   1286.14 o 
   1  44   1      553.53     1877.18   1308.77 o 
   2  44   1     1377.49     3572.68   2202.72 o 
   3  44   1     8161.05     9043.54   1498.96 o 
   4  44   1     2592.24     2633.42   1635.27 o 
   5  44   1      820.98     2765.34   1504.13 o 
   6  44   1       94.80     1492.67   2592.97 o 
   7  44   1      348.70     1570.73   1057.34 o 
  -7  45   1       18.63    -1449.84   1449.84 o 
  -6  45   1     8813.18     9479.55   1567.70 o 
  -5  45   1     1773.25     2738.87   1144.21 o 
  -4  45   1       90.38     1789.75   1716.83 o 
  -3  45   1     1649.72     1284.63   1193.15 o 
  -2  45   1      689.85     1250.28   1037.99 o 
  -1  45   1     8387.33     8633.40   1497.70 o 
   0  45   1     7813.66     9614.98   1556.48 o 
   1  45   1     4929.54     5650.86   1347.59 o 
   2  45   1       23.92     1725.40   1777.55 o 
   3  45   1      772.07     1422.98   1235.82 o 
   4  45   1       16.67     1619.47   1029.87 o 
   5  45   1     2207.21     3262.05   1174.40 o 
   6  45   1    17704.79    21006.82   4008.02 o 
   7  45   1      417.75     3253.78   2577.79 o 
  -6  46   1    10638.50     9093.27   2391.76 o 
  -5  46   1    12951.89    13990.57   1763.57 o 
  -4  46   1    36916.58    37684.52   2605.72 o 
  -3  46   1     1193.45     1927.07   1060.47 o 
  -2  46   1      730.15      893.55   1057.74 o 
  -1  46   1    10521.23    12570.09   1717.68 o 
   0  46   1       24.38      749.12   1026.89 o 
   1  46   1      364.14     1011.70   1055.00 o 
   2  46   1      831.75      613.76   1025.92 o 
   3  46   1     2439.53     2497.89   1614.57 o 
   4  46   1     9440.29     9567.10   1576.66 o 
   5  46   1     1114.45     2218.05   1139.13 o 
   6  46   1    14383.77    14693.22   3090.49 o 
  -6  47   1      950.96     1386.76   1867.77 o 
  -5  47   1    15517.36    13408.81   1797.83 o 
  -4  47   1       12.80     2446.68   1215.12 o 
  -3  47   1     1152.34     2329.61   1161.54 o 
  -2  47   1    12568.61    10896.05   1637.77 o 
  -1  47   1     5433.90     5109.61   1347.65 o 
   0  47   1     3023.75     3188.65   1201.08 o 
   1  47   1      329.36      361.06   1052.84 o 
   2  47   1     3430.15     4406.33   1336.77 o 
   3  47   1      116.50     1254.70   1100.34 o 
   4  47   1     6727.03     7952.01   2885.67 o 
   5  47   1     9754.33     8828.09   1593.53 o 
  -5  48   1     2104.77     4823.23   2009.79 o 
  -4  48   1     7144.11     8869.33   1740.80 o 
  -3  48   1     7227.66    10359.16   1655.67 o 
  -2  48   1     2876.00     1699.03   1197.74 o 
  -1  48   1     1165.20     1535.80   1142.96 o 
   0  48   1       11.77      745.69   1101.16 o 
   1  48   1      487.98      898.14   1119.18 o 
   2  48   1    10523.64    10590.84   2023.28 o 
   3  48   1     2629.04     4787.14   1361.56 o 
   4  48   1     2103.68     2961.44   1248.25 o 
  -3  49   1      502.96     1594.15   1131.20 o 
  -2  49   1       32.44     1707.66   1168.18 o 
  -1  49   1    21516.33    20509.58   2774.20 o 
   0  49   1    16741.11    15356.83   1934.18 o 
   1  49   1     8593.46     9980.76   1689.38 o 
   2  49   1      134.52     1437.17   1150.11 o 
   3  49   1     1383.24     3355.14   1286.36 o 
  -1  50   1     8997.07     9859.39   1665.38 o 
   0  50   1      911.44     2276.35   1277.54 o 
 -17   0   2     9692.47    11649.64   2911.37 o 
 -16   0   2      783.65     -399.33   1140.66 o 
 -15   0   2     2957.54     2721.80    947.88 o 
 -14   0   2    60496.01    61702.15   2329.12 o 
 -13   0   2    26981.88    26423.71   1260.27 o 
 -12   0   2   182997.06   191883.14   4009.64 o 
 -11   0   2   103026.70   110342.66   2984.10 o 
 -10   0   2   243410.77   260367.56   4078.26 o 
  -9   0   2     5206.34     5518.77    431.77 o 
  -8   0   2    23524.42    25588.63    737.88 o 
  -7   0   2    18532.75    16841.06    563.96 o 
  -6   0   2    16054.24    16892.68    531.80 o 
  -5   0   2     2430.14     2197.86    345.96 o 
  -4   0   2     1594.94     1356.25    227.74 o 
  -3   0   2     1167.67     -105.84    160.11 o 
  -2   0   2    31689.64    24588.15   1227.50 o 
  -1   0   2    22534.56    17681.72   1513.83 o 
   1   0   2    12337.67    10354.38    379.72 o 
   2   0   2    99506.59   106154.35   2726.75 o 
   3   0   2   244514.88   260198.14   5207.15 o 
   4   0   2   315251.31   334847.75   6698.82 o 
   5   0   2   213430.67   210889.27   4447.82 o 
   6   0   2   122336.38   118907.78   2785.31 o 
   7   0   2   201410.48   202976.09   4173.27 o 
   8   0   2      479.32      455.10    407.56 o 
   9   0   2     6758.36     7786.30    688.78 o 
  10   0   2      654.24      -66.66    624.80 o 
  11   0   2    10649.83     9985.87   1033.31 o 
  12   0   2     6255.72     7835.87   1057.40 o 
  13   0   2     1700.73      826.17    845.68 o 
  14   0   2      230.96     -648.95    832.47 o 
  15   0   2    18124.09    19794.44   4516.64 o 
  16   0   2     2306.91     2914.52   2304.81 o 
 -17   1   2    62478.74    60946.27   2421.61 o 
 -16   1   2     1782.20     1545.46    876.65 o 
 -15   1   2     4957.98     5289.12    827.64 o 
 -14   1   2    15146.80    14051.83    886.12 o 
 -13   1   2     7993.18     7040.82    579.69 o 
 -12   1   2     4852.85     4931.34    502.57 o 
 -11   1   2     1190.28     1614.64    300.57 o 
 -10   1   2     9746.69     9647.43    449.53 o 
  -9   1   2      331.82      408.11    207.64 o 
  -8   1   2     4364.73     4332.46    263.07 o 
  -7   1   2    27718.26    26960.65    508.34 o 
  -6   1   2    61643.17    64511.64    846.66 o 
  -5   1   2    44605.29    46844.61    707.34 o 
  -4   1   2    66316.74    74862.59    961.17 o 
  -3   1   2    35326.47    37232.62    509.41 o 
  -2   1   2    43100.06    41705.96    613.46 o 
  -1   1   2    19007.93    15244.21    688.51 o 
   1   1   2     1212.73      931.95    108.56 o 
   2   1   2     1975.62     2263.69    492.97 o 
   3   1   2      639.15      827.50    180.12 o 
   4   1   2     9204.26     9376.67    467.27 o 
   5   1   2    34502.85    33391.77    793.25 o 
   6   1   2    27128.61    26184.40    660.90 o 
   7   1   2   172582.23   181663.78   2672.54 o 
   8   1   2     4172.06     4422.52    398.89 o 
   9   1   2    78809.04    80879.86   1435.71 o 
  10   1   2    14237.71    15956.72    590.09 o 
  11   1   2    50175.39    50285.95   1819.38 o 
  12   1   2    12179.23    12866.22    864.14 o 
  13   1   2      131.10      786.57    585.84 o 
  14   1   2      116.76      805.94    721.91 o 
  15   1   2     1342.82     1074.30    918.78 o 
  16   1   2      373.37      625.66    972.55 o 
 -17   2   2      138.33     -624.62    870.69 o 
 -16   2   2      280.74     -670.44    670.44 o 
 -15   2   2      781.07      -60.74    654.20 o 
 -14   2   2       37.64      -24.38    533.59 o 
 -13   2   2     1009.77      794.40    481.08 o 
 -12   2   2     1699.51     1461.31    491.51 o 
 -11   2   2      716.53     1022.41    287.09 o 
 -10   2   2      897.92     1974.00    318.85 o 
  -9   2   2     2987.55     3475.86    263.33 o 
  -8   2   2    13129.94    14508.02    398.24 o 
  -7   2   2     1367.72     2063.97    202.66 o 
  -6   2   2     1831.19     2020.28    190.87 o 
  -5   2   2     2168.52     1715.83    179.61 o 
  -4   2   2    16950.94    16222.75    331.83 o 
  -3   2   2     3089.84     2511.37    173.15 o 
  -2   2   2     1332.73     1053.63    131.60 o 
  -1   2   2     2014.83     1947.24    216.57 o 
   0   2   2     1819.09      826.60    334.79 o 
   1   2   2     8680.15     8702.73    286.00 o 
   2   2   2       18.08      324.42    185.91 o 
   3   2   2    87804.83    91005.22   1331.22 o 
   4   2   2     2522.32     2647.45    237.06 o 
   5   2   2     8960.38    11045.12    449.58 o 
   6   2   2     2260.75     2845.50    290.73 o 
   7   2   2      336.93     1481.19    293.58 o 
   8   2   2      252.61      216.31    286.59 o 
   9   2   2     1056.37     1569.71    362.03 o 
  10   2   2       74.39      615.25    335.94 o 
  11   2   2       82.45      484.35    485.94 o 
  12   2   2      787.24     1171.78    554.64 o 
  13   2   2     1921.39      669.22    607.34 o 
  14   2   2      188.11     -159.87    673.33 o 
  15   2   2      966.76     1118.07    922.55 o 
  16   2   2      519.08      -76.83    938.70 o 
 -17   3   2    30878.66    33609.14   1919.14 o 
 -16   3   2      131.08      372.31    736.11 o 
 -15   3   2      887.89       76.37    745.70 o 
 -14   3   2     8616.06     8940.00    797.96 o 
 -13   3   2        5.09       45.17    451.36 o 
 -12   3   2     3848.79     2633.78    432.95 o 
 -11   3   2      430.64      939.00    313.41 o 
 -10   3   2     4577.73     4539.13    308.60 o 
  -9   3   2     3018.17     3329.81    263.10 o 
  -8   3   2     2683.75     3058.50    233.94 o 
  -7   3   2   110905.48   113636.35   1303.06 o 
  -6   3   2    61671.86    65764.45    825.83 o 
  -5   3   2   162077.38   174020.00   1946.56 o 
  -4   3   2      252.89      398.57    146.18 o 
  -3   3   2    51168.39    58178.77    795.83 o 
  -2   3   2    58280.69    57045.53    865.94 o 
  -1   3   2    14338.49    12283.54    392.42 o 
   0   3   2   193854.16   146772.34   3075.51 o 
   1   3   2     3172.78     2511.04    209.18 o 
   2   3   2     1303.11      913.74    216.43 o 
   3   3   2     1056.27      592.34    179.50 o 
   4   3   2     5622.94     5319.33    367.91 o 
   5   3   2    16686.42    16188.53    490.08 o 
   6   3   2    67488.16    66994.48   1187.40 o 
   7   3   2    89405.59    95223.37   1596.04 o 
   8   3   2       47.99      739.96    305.93 o 
   9   3   2    40531.95    43490.95    974.20 o 
  10   3   2    10580.77    11676.05    618.97 o 
  11   3   2    17685.20    20059.13    843.26 o 
  12   3   2    30661.28    30905.77   1182.62 o 
  13   3   2     8855.16     9302.81    961.62 o 
  14   3   2       42.75     -262.40    679.68 o 
  15   3   2      790.48     -330.65    742.10 o 
  16   3   2       82.56     -356.05    969.40 o 
 -17   4   2     8162.24     9565.43   1292.52 o 
 -16   4   2      140.04      -22.94    683.95 o 
 -15   4   2     1920.69      816.82    710.69 o 
 -14   4   2    23684.05    22335.21   1383.13 o 
 -13   4   2     4542.68     4304.83    605.97 o 
 -12   4   2   110649.66   116549.08   1951.18 o 
 -11   4   2    86940.28    90621.84   1502.80 o 
 -10   4   2   156564.80   161234.95   1859.29 o 
  -9   4   2      341.00      658.91    207.53 o 
  -8   4   2    11586.18    12683.31    367.03 o 
  -7   4   2    20274.98    19751.44    417.16 o 
  -6   4   2    18921.71    18083.36    379.06 o 
  -5   4   2     5231.17     4612.22    224.20 o 
  -4   4   2     1605.32     1654.56    169.67 o 
  -3   4   2     3167.15     2591.99    177.20 o 
  -2   4   2    12127.30     9994.83    354.69 o 
  -1   4   2    12634.18    11494.91    348.80 o 
   0   4   2   837177.25   786156.13   8864.09 o 
   1   4   2       23.10      -24.13     56.54 o 
   2   4   2     6310.49     6638.61    250.91 o 
   3   4   2   174321.58   187633.34   2529.08 o 
   4   4   2   125419.69   128249.77   1847.52 o 
   5   4   2   193112.92   189606.17   2488.05 o 
   6   4   2   171507.36   167348.38   2439.06 o 
   7   4   2   134340.45   132623.39   2062.56 o 
   8   4   2       71.12      741.90    331.70 o 
   9   4   2     2647.23     2898.54    456.99 o 
  10   4   2      773.02      792.02    403.35 o 
  11   4   2     2406.27     2027.71    574.20 o 
  12   4   2     2550.66     2462.54    743.46 o 
  13   4   2       42.03     1378.62    680.64 o 
  14   4   2     1042.94     1259.28    741.78 o 
  15   4   2    11470.79    12448.10   1149.49 o 
  16   4   2     5045.45     4299.13   1127.11 o 
 -17   5   2    46431.58    45785.97   1897.40 o 
 -16   5   2     4629.42     4612.04    880.52 o 
 -15   5   2    10493.96     9957.21    983.19 o 
 -14   5   2     8609.54     9817.58    933.15 o 
 -13   5   2     3250.66     1132.10    524.17 o 
 -12   5   2      755.07     1023.27    446.49 o 
 -11   5   2      113.70      308.03    328.69 o 
 -10   5   2    10622.06    10318.56    407.56 o 
  -9   5   2     2249.98     2175.51    239.08 o 
  -8   5   2    28949.33    29331.37    538.68 o 
  -7   5   2       81.87       94.35    158.95 o 
  -6   5   2     4838.08     4667.60    284.37 o 
  -5   5   2    15045.76    15684.97    364.02 o 
  -4   5   2    26444.44    31045.86    480.59 o 
  -3   5   2     9478.11     9720.90    251.27 o 
  -2   5   2     5490.06     5932.19    226.31 o 
  -1   5   2     3774.38     3801.18    105.62 o 
   0   5   2   255880.89   216568.36   3278.63 o 
   1   5   2       71.63      -21.11    109.49 o 
   2   5   2     1088.06      918.16    125.38 o 
   3   5   2      802.06      828.91    165.96 o 
   4   5   2    12182.65    10726.74    654.07 o 
   5   5   2    13328.82    13330.23    430.71 o 
   6   5   2    12588.98    14143.22    646.45 o 
   7   5   2   116570.02   122987.49   1948.63 o 
   8   5   2     7309.12     7258.13    421.79 o 
   9   5   2   101820.04   109882.09   1779.29 o 
  10   5   2       65.80     -471.96    471.96 o 
  11   5   2    59036.22    60211.03   1509.08 o 
  12   5   2     5108.72     6012.68    788.29 o 
  13   5   2     3028.23     3565.28    789.13 o 
  14   5   2      769.42      493.32    721.36 o 
  15   5   2      845.33     2166.88    825.67 o 
  16   5   2      523.81     -234.57    831.74 o 
 -17   6   2       17.84      555.30    829.72 o 
 -16   6   2     1745.38      550.71    743.68 o 
 -15   6   2     3762.07     3706.72    878.03 o 
 -14   6   2      152.75      891.61    707.09 o 
 -13   6   2     3177.53     2856.92    676.18 o 
 -12   6   2       59.29     -251.12    451.84 o 
 -11   6   2    12054.92    12741.58    609.24 o 
 -10   6   2    14307.15    15051.94    527.22 o 
  -9   6   2     1574.17     1548.70    237.36 o 
  -8   6   2    19225.40    20109.47    470.32 o 
  -7   6   2    17507.20    19013.71    429.71 o 
  -6   6   2     1874.39     1628.67    182.79 o 
  -5   6   2     4362.61     3955.21    210.86 o 
  -4   6   2     6064.75     5715.98    214.92 o 
  -3   6   2     1242.11     1209.66    165.35 o 
  -2   6   2    27245.65    24915.23    484.95 o 
  -1   6   2    48426.45    47687.36    509.80 o 
   0   6   2    12862.12    13197.22    280.67 o 
   1   6   2        3.61      -99.04     99.04 o 
   2   6   2     1621.58     2540.56    175.28 o 
   3   6   2    56836.80    58886.99    936.58 o 
   4   6   2   200250.00   209401.58   2672.53 o 
   5   6   2     7066.56     8715.69    450.58 o 
   6   6   2    31338.63    32865.21    702.96 o 
   7   6   2      107.95      466.62    282.92 o 
   8   6   2     1336.62     1572.73    306.43 o 
   9   6   2      248.46      437.75    313.50 o 
  10   6   2      141.44      -33.33    428.05 o 
  11   6   2      656.55      419.24    539.88 o 
  12   6   2     1329.37      607.56    627.38 o 
  13   6   2     8332.02     9269.23    950.13 o 
  14   6   2      889.37      803.21    731.71 o 
  15   6   2     4291.81     4465.58    941.97 o 
  16   6   2     8556.53     7084.95   1097.27 o 
 -17   7   2     5810.63     6981.85   1051.11 o 
 -16   7   2     2400.74     2140.05    842.58 o 
 -15   7   2      178.42      355.84    692.07 o 
 -14   7   2     5760.27     5677.77    928.76 o 
 -13   7   2     1619.37     1269.22    610.83 o 
 -12   7   2      210.20      212.56    470.35 o 
 -11   7   2     1456.62     2290.40    495.44 o 
 -10   7   2       20.55     -286.98    286.98 o 
  -9   7   2      811.00      659.47    219.97 o 
  -8   7   2    11025.71    10648.40    358.07 o 
  -7   7   2   108530.80   110260.45   1332.65 o 
  -6   7   2     3127.71     4042.19    221.67 o 
  -5   7   2   109285.50   111872.65   1339.70 o 
  -4   7   2    50267.51    51140.51    685.59 o 
  -3   7   2   105653.89   113010.61   1444.39 o 
  -2   7   2    78222.43    79408.21   1009.47 o 
  -1   7   2    69201.98    64796.68    670.09 o 
   0   7   2    65317.57    57884.89    621.76 o 
   1   7   2     2982.03     2768.45    136.09 o 
   2   7   2    11425.88    10111.66    442.07 o 
   3   7   2       17.37       34.11    127.81 o 
   4   7   2      514.61      626.98    177.18 o 
   5   7   2    17735.24    18133.48    515.98 o 
   6   7   2   120308.80   119274.54   1731.04 o 
   7   7   2    13518.00    14348.58    495.52 o 
   8   7   2     1401.02     1390.21    308.78 o 
   9   7   2     2663.72     2971.37    431.59 o 
  10   7   2    17275.94    19143.02   1067.29 o 
  11   7   2     1424.12      785.82    656.94 o 
  12   7   2    42640.77    41126.44   1937.64 o 
  13   7   2    27139.61    26837.03   1903.46 o 
  14   7   2     2239.67      624.71    742.28 o 
  15   7   2      478.44     -382.05    735.17 o 
  16   7   2      163.03     1262.46    891.17 o 
 -17   8   2     6585.55     6324.21   1026.51 o 
 -16   8   2      164.63     -466.58    783.76 o 
 -15   8   2      625.45      262.49    774.20 o 
 -14   8   2     7509.86     7803.68    995.53 o 
 -13   8   2       42.56     -532.66    532.66 o 
 -12   8   2    71326.55    75176.32   1946.24 o 
 -11   8   2    37517.69    41529.64   1113.77 o 
 -10   8   2    82893.23    84975.54   1400.03 o 
  -9   8   2     5736.74     6509.83    344.66 o 
  -8   8   2      355.88      579.96    197.84 o 
  -7   8   2    44236.08    43215.96    675.42 o 
  -6   8   2    19524.95    19142.05    399.84 o 
  -5   8   2    11081.20    10910.67    322.20 o 
  -4   8   2     4998.55     4699.86    229.65 o 
  -3   8   2     7404.03     7132.02    271.91 o 
  -2   8   2    13979.71    12507.81    295.34 o 
  -1   8   2    27731.53    27432.23    360.58 o 
   0   8   2   368532.97   364711.78   3219.47 o 
   1   8   2     3395.66     3380.22    157.50 o 
   2   8   2    86837.69    90859.68   1628.94 o 
   3   8   2     3487.48     4418.15    160.51 o 
   4   8   2    93359.05    95098.38   1347.18 o 
   5   8   2   216791.47   219694.84   2843.81 o 
   6   8   2   193010.16   194491.13   2603.94 o 
   7   8   2    19818.25    19445.75    557.61 o 
   8   8   2     1850.89     1837.79    297.27 o 
   9   8   2      395.83     -146.70    344.90 o 
  10   8   2      115.92     -339.13    452.85 o 
  11   8   2       12.30     -497.62    606.22 o 
  12   8   2      132.16     1155.26    713.51 o 
  13   8   2     1231.85     1299.15    700.35 o 
  14   8   2     1330.82     -258.59    697.00 o 
  15   8   2    12948.33    15128.82   1493.63 o 
  16   8   2     1716.33     1809.57    979.23 o 
 -17   9   2    25901.21    26837.97   1515.04 o 
 -16   9   2     1555.75      451.29    770.74 o 
 -15   9   2     6824.59     5309.83    978.34 o 
 -14   9   2     7392.87     7159.42   1940.05 o 
 -13   9   2     1667.81     2554.51    666.81 o 
 -12   9   2     3014.72     3122.79    656.90 o 
 -11   9   2      607.31      943.93    521.50 o 
 -10   9   2     9459.71    10476.56    494.76 o 
  -9   9   2      713.09      529.77    226.44 o 
  -8   9   2    24530.34    25341.34    521.23 o 
  -7   9   2    39183.88    39867.91    640.85 o 
  -6   9   2    35747.82    35209.49    559.85 o 
  -5   9   2    34749.70    38191.41    592.33 o 
  -4   9   2    21605.91    21135.49    419.35 o 
  -3   9   2    16163.85    17503.89    414.13 o 
  -2   9   2    34412.07    35020.63    488.52 o 
  -1   9   2    12209.16    12201.18    226.23 o 
   0   9   2    90199.60    85142.81    841.34 o 
   1   9   2     1657.41     2110.53    118.07 o 
   2   9   2      297.65      238.62    157.75 o 
   3   9   2     1470.20      844.65    167.13 o 
   4   9   2     2928.59     2637.31    235.31 o 
   5   9   2    17248.72    16264.03    439.56 o 
   6   9   2     6710.01     8234.25    468.73 o 
   7   9   2    11608.68    11522.01    585.10 o 
   8   9   2     5302.64     6073.76    380.69 o 
   9   9   2    98791.15   104490.38   3026.05 o 
  10   9   2     5427.08     6364.18    950.19 o 
  11   9   2    76586.59    79218.63   3197.78 o 
  12   9   2     4136.23     3514.23    830.29 o 
  13   9   2     6014.55     4038.15    883.07 o 
  14   9   2       53.95      556.19    712.45 o 
  15   9   2     1886.75     1528.41    838.62 o 
 -16  10   2     2025.36      576.90    871.33 o 
 -15  10   2     5757.89     5600.29   1308.44 o 
 -14  10   2      606.93      950.31    773.56 o 
 -13  10   2     7567.95     8192.06    860.91 o 
 -12  10   2      328.23       80.01    534.31 o 
 -11  10   2    58870.41    59365.21   1638.31 o 
 -10  10   2    13985.96    14042.54    598.78 o 
  -9  10   2     1745.76     1683.69    261.76 o 
  -8  10   2    35668.76    36274.36    633.09 o 
  -7  10   2      160.51      611.28    172.25 o 
  -6  10   2    10164.32     9588.32    286.74 o 
  -5  10   2     1233.95      950.95    165.17 o 
  -4  10   2      120.75      -99.62    175.41 o 
  -3  10   2     5081.39     5570.47    214.28 o 
  -2  10   2     2056.39     2231.00    157.20 o 
  -1  10   2   122456.93   121731.73   1206.37 o 
   0  10   2     6939.61     7502.99    173.70 o 
   1  10   2    43346.81    43822.47    501.41 o 
   2  10   2    26089.79    26837.07    505.16 o 
   3  10   2    26618.62    26901.35    506.06 o 
   4  10   2   107687.90   106159.98   1266.45 o 
   5  10   2    16749.13    17841.79    417.23 o 
   6  10   2    43803.60    44074.68    767.99 o 
   7  10   2     2204.45     1977.48    316.98 o 
   8  10   2      341.75      544.49    314.07 o 
   9  10   2     2864.56     2998.82    494.34 o 
  10  10   2      203.89      418.58    590.70 o 
  11  10   2     4214.50     4903.60    825.66 o 
  12  10   2       58.90      734.80    700.13 o 
  13  10   2    21746.90    22685.14   1821.52 o 
  14  10   2     1521.47     2098.19    800.38 o 
  15  10   2     6336.74     5692.50    990.46 o 
 -16  11   2     4552.77     4471.90   1049.37 o 
 -15  11   2     2658.18     1863.58    857.56 o 
 -14  11   2      453.71      581.03    745.83 o 
 -13  11   2      280.96      196.74    574.35 o 
 -12  11   2     1476.62     1314.04    575.71 o 
 -11  11   2      208.27      690.65    579.11 o 
 -10  11   2     1675.67     1720.11    603.93 o 
  -9  11   2     3196.49     3145.63    318.98 o 
  -8  11   2    35560.75    35391.72    619.03 o 
  -7  11   2   116101.53   115790.99   1379.74 o 
  -6  11   2    26349.80    27110.49    484.05 o 
  -5  11   2    19571.49    18589.88    385.26 o 
  -4  11   2   119825.16   123365.52   1848.71 o 
  -3  11   2    32005.94    33812.02    507.17 o 
  -2  11   2    28775.30    29088.73    397.72 o 
  -1  11   2    65075.36    62500.05    660.39 o 
   0  11   2     5394.04     4850.77    151.32 o 
   1  11   2     2982.99     2507.25    125.75 o 
   2  11   2     5803.59     4953.90    186.06 o 
   3  11   2        4.74     -154.73    154.73 o 
   4  11   2      213.48      288.44    217.44 o 
   5  11   2     2097.42     1848.02    179.91 o 
   6  11   2    38357.59    37050.15    689.19 o 
   7  11   2    10924.99    11030.72    412.92 o 
   8  11   2     9747.08    11180.20    564.95 o 
   9  11   2     3998.66     3470.33    596.17 o 
  10  11   2    22792.29    23012.83   1229.55 o 
  11  11   2       69.26       84.01    672.88 o 
  12  11   2    22451.67    23955.02   1550.95 o 
  13  11   2    25583.37    26767.88   1507.24 o 
  14  11   2      457.26      887.02    861.03 o 
  15  11   2     1019.43     1316.00    903.61 o 
 -16  12   2      144.84     -508.73   1159.55 o 
 -15  12   2      760.98      922.18    857.13 o 
 -14  12   2     1844.98     2308.20    826.56 o 
 -13  12   2        2.29     -572.00    572.00 o 
 -12  12   2     9901.68    10021.69    856.78 o 
 -11  12   2     7998.00     8150.00    907.49 o 
 -10  12   2    43179.43    42665.92   1327.59 o 
  -9  12   2      287.14      843.60    354.68 o 
  -8  12   2     1163.88     1583.13    217.47 o 
  -7  12   2    15330.74    14984.32    379.47 o 
  -6  12   2    40882.07    40259.11    651.81 o 
  -5  12   2    26351.40    25557.21    519.77 o 
  -4  12   2      632.68      656.67    145.79 o 
  -3  12   2     5788.72     5539.69    197.09 o 
  -2  12   2      386.99       90.81     98.93 o 
  -1  12   2    21964.22    22135.02    342.97 o 
   0  12   2   242448.84   237235.72   2041.36 o 
   1  12   2       64.59      109.70    101.05 o 
   2  12   2    42212.18    42377.91    544.77 o 
   3  12   2    13225.61    14628.20    385.39 o 
   4  12   2    37416.31    36831.35    659.18 o 
   5  12   2    23782.08    23037.72    424.31 o 
   6  12   2    20382.04    20048.27    528.01 o 
   7  12   2      953.69      668.94    285.70 o 
   8  12   2       86.44       95.33    628.80 o 
   9  12   2      994.07     1278.18    593.41 o 
  10  12   2     1469.26     1429.88    655.37 o 
  11  12   2     2157.70     2382.02    762.68 o 
  12  12   2      396.14      258.29    727.57 o 
  13  12   2       32.22     1511.52    959.90 o 
  14  12   2     5109.92     5764.54   2213.20 o 
  15  12   2     1999.14     2234.47   1105.76 o 
 -16  13   2      951.65      283.67   1293.51 o 
 -15  13   2     6660.85     5160.77   1137.38 o 
 -14  13   2     6921.90     6163.50   1268.33 o 
 -13  13   2     3503.67     2772.12    709.26 o 
 -12  13   2     6672.52     5456.52    750.74 o 
 -11  13   2      372.66      -54.13    496.72 o 
 -10  13   2     1893.86      911.10    568.67 o 
  -9  13   2     2754.91     2291.89    517.12 o 
  -8  13   2    13247.14    13653.25    450.53 o 
  -7  13   2    17779.79    18397.62    399.02 o 
  -6  13   2    68871.52    67932.52    937.57 o 
  -5  13   2    30703.68    32607.44    606.53 o 
  -4  13   2    95400.69    97429.23   1260.52 o 
  -3  13   2    54625.84    59138.68    782.91 o 
  -2  13   2      105.18      -84.89     84.89 o 
  -1  13   2    42564.66    41807.64    483.89 o 
   0  13   2    25623.51    24476.37    348.97 o 
   1  13   2     7857.13     8248.67    205.86 o 
   2  13   2     3039.15     3209.97    174.22 o 
   3  13   2    11668.74    10951.80    347.12 o 
   4  13   2    23391.50    21481.18    491.35 o 
   5  13   2      987.87     1102.11    194.86 o 
   6  13   2     3169.75     3462.43    207.03 o 
   7  13   2    15286.24    15671.62    495.93 o 
   8  13   2      129.36     -204.47    402.37 o 
   9  13   2   115963.27   119338.40   2482.79 o 
  10  13   2      111.25      759.21    431.42 o 
  11  13   2    64238.84    67712.62   2423.05 o 
  12  13   2     6014.26     8358.14   1163.83 o 
  13  13   2    10550.14    10907.39   1315.39 o 
  14  13   2      238.09     -914.52    914.52 o 
  15  13   2      282.14     -197.41   1086.18 o 
 -16  14   2      860.01     -857.50   1232.93 o 
 -15  14   2     5789.44     4440.31   1142.45 o 
 -14  14   2       61.34     -224.09    892.33 o 
 -13  14   2    30585.99    30644.62   1500.74 o 
 -12  14   2     1587.02     1497.76    686.17 o 
 -11  14   2    39643.94    38593.31   1493.19 o 
 -10  14   2    20158.50    20631.31   1173.92 o 
  -9  14   2     2428.75     2928.50    536.41 o 
  -8  14   2    55332.92    54711.66   1159.71 o 
  -7  14   2      136.22        4.37    163.88 o 
  -6  14   2    11090.41    10024.64    619.32 o 
  -5  14   2     3481.77     3121.95    244.55 o 
  -4  14   2      852.32      843.39    167.11 o 
  -3  14   2     5637.52     5469.77    272.55 o 
  -2  14   2    10501.00    10738.17    221.53 o 
  -1  14   2   151748.97   148138.69   1307.07 o 
   0  14   2    11443.11    11379.14    224.74 o 
   1  14   2      253.49      205.92     98.44 o 
   2  14   2    52915.03    54925.55    717.97 o 
   3  14   2    21304.45    20745.33    639.07 o 
   4  14   2   183297.33   184600.45   2376.47 o 
   5  14   2    24387.93    23914.51    612.19 o 
   6  14   2    25604.54    25350.12    546.09 o 
   7  14   2     3343.68     2997.30    286.34 o 
   8  14   2     9399.05     9323.59    465.92 o 
   9  14   2     2466.03     1700.90    552.99 o 
  10  14   2      193.29     1042.44    462.71 o 
  11  14   2     5633.80     4463.37    972.00 o 
  12  14   2      147.61     -248.92    787.71 o 
  13  14   2    49935.73    45710.55   2150.40 o 
  14  14   2      110.81     -886.05    970.18 o 
  15  14   2     6988.52     6127.39   1333.87 o 
 -16  15   2     5291.44     7311.86   1339.44 o 
 -15  15   2     5527.41     4375.58   1122.92 o 
 -14  15   2       31.54     -447.81    894.98 o 
 -13  15   2      415.67      938.72    706.20 o 
 -12  15   2     5652.32     6030.13   1158.12 o 
 -11  15   2       83.89      522.00    646.73 o 
 -10  15   2       27.88      -94.98    483.04 o 
  -9  15   2      147.59      581.03    427.98 o 
  -8  15   2    46397.90    45246.69   1109.17 o 
  -7  15   2    63417.08    61208.25   1266.79 o 
  -6  15   2    38462.01    40089.53    873.54 o 
  -5  15   2    49041.14    49282.30    768.89 o 
  -4  15   2   208032.92   210630.83   2381.78 o 
  -3  15   2     2488.47     2442.69    197.40 o 
  -2  15   2    56069.92    56532.08    595.29 o 
  -1  15   2    63203.64    61820.54    628.77 o 
   0  15   2    26543.85    25821.27    336.57 o 
   1  15   2    34952.22    33440.13    394.49 o 
   2  15   2    28185.32    27289.68    487.77 o 
   3  15   2     1587.21     1685.56    206.47 o 
   4  15   2     1647.85     1122.03    222.00 o 
   5  15   2     3865.55     3361.64    320.47 o 
   6  15   2    31538.09    30622.98    849.43 o 
   7  15   2     2124.82     2906.46    357.49 o 
   8  15   2      227.31      623.49    320.23 o 
   9  15   2    18768.15    21206.07    917.62 o 
  10  15   2     7867.16     9795.22   1001.21 o 
  11  15   2    26556.57    27575.13   1627.69 o 
  12  15   2    14698.44    16209.34   1714.36 o 
  13  15   2    33297.70    29977.24   2789.45 o 
  14  15   2     1848.95     1241.23   1046.89 o 
  15  15   2      230.93     1027.76   1131.85 o 
 -16  16   2      227.29      854.99   1033.51 o 
 -15  16   2       30.67      224.53    992.93 o 
 -14  16   2      181.76     -112.44    859.64 o 
 -13  16   2       44.95      990.64    726.67 o 
 -12  16   2     2072.77     2173.10    700.34 o 
 -11  16   2      309.78     -189.66    543.22 o 
 -10  16   2    13415.19    13868.81   1052.21 o 
  -9  16   2     6161.44     6040.40    683.81 o 
  -8  16   2     7041.34     7953.72    597.24 o 
  -7  16   2     1869.31     1432.09    352.24 o 
  -6  16   2    60825.03    58723.46    933.62 o 
  -5  16   2    76680.73    74166.66    997.59 o 
  -4  16   2     2302.84     2418.95    165.05 o 
  -3  16   2     9819.63     9744.82    279.68 o 
  -2  16   2     3055.47     3093.49    150.19 o 
  -1  16   2     5459.38     6144.92    179.52 o 
   0  16   2     9180.38     9117.95    206.50 o 
   1  16   2      385.90      384.02    106.98 o 
   2  16   2     7106.30     7250.86    268.29 o 
   3  16   2    15419.70    16572.81    424.73 o 
   4  16   2      147.08       -1.50    214.61 o 
   5  16   2     2780.03     3480.19    308.04 o 
   6  16   2     2768.54     2636.78    307.26 o 
   7  16   2     2383.94     2599.16    368.77 o 
   8  16   2     5038.31     4373.71    463.88 o 
   9  16   2     3012.07     2793.99    422.83 o 
  10  16   2     1003.62      712.35    484.27 o 
  11  16   2     6431.93     7371.44   1421.88 o 
  12  16   2     7312.41     8706.66   1362.51 o 
  13  16   2     1404.77     1046.85    964.08 o 
  14  16   2     3420.64     1549.03   1101.57 o 
  15  16   2     4506.73     4097.18   1229.91 o 
 -16  17   2     1430.70     2092.80   1109.95 o 
 -15  17   2     6420.91     6950.95   1597.62 o 
 -14  17   2     6631.90     6812.80   1212.51 o 
 -13  17   2     1517.98      443.03    726.27 o 
 -12  17   2      770.38      730.63    673.72 o 
 -11  17   2       17.36       91.54    541.34 o 
 -10  17   2     1138.82      460.20    528.71 o 
  -9  17   2       44.42      -93.29    477.28 o 
  -8  17   2     6647.08     7670.23    593.94 o 
  -7  17   2     1338.09     1464.55    246.42 o 
  -6  17   2    51861.13    52556.63    875.63 o 
  -5  17   2    39378.47    40682.51    710.55 o 
  -4  17   2    16123.79    16317.99    343.53 o 
  -3  17   2    38189.26    39178.15    561.69 o 
  -2  17   2     1401.59     1654.00    135.40 o 
  -1  17   2    90656.06    90718.77    879.78 o 
   0  17   2     4059.04     4680.57    183.80 o 
   1  17   2     7857.93     7540.42    194.22 o 
   2  17   2     2974.60     2589.81    166.70 o 
   3  17   2    15513.33    14937.79    415.64 o 
   4  17   2    17120.06    16302.35    500.97 o 
   5  17   2     3155.79     3285.42    310.44 o 
   6  17   2    11452.42    11447.96    469.40 o 
   7  17   2     2572.07     3241.19    397.26 o 
   8  17   2      218.54      193.96    385.91 o 
   9  17   2    26340.66    26847.44    883.57 o 
  10  17   2     5773.79     4940.76    632.21 o 
  11  17   2    39628.45    37578.30   1853.77 o 
  12  17   2     3530.42     3760.55   1053.32 o 
  13  17   2     4022.23     3499.18   1060.25 o 
  14  17   2       11.92       60.72   1019.28 o 
  15  17   2        9.78     -968.86    997.11 o 
 -16  18   2     1173.27     1139.99   1098.34 o 
 -15  18   2     1630.59     1842.83   1223.19 o 
 -14  18   2     2185.49      804.40   1078.55 o 
 -13  18   2    20780.33    18727.86   1336.67 o 
 -12  18   2     2007.09     2419.94    761.04 o 
 -11  18   2    59346.60    59363.79   1747.26 o 
 -10  18   2    26009.77    26227.37   1154.36 o 
  -9  18   2      830.73     1218.36    547.63 o 
  -8  18   2    15675.61    15081.14    616.10 o 
  -7  18   2       45.86      130.60    324.62 o 
  -6  18   2     2625.63     1863.22    278.17 o 
  -5  18   2     3306.07     3417.04    264.48 o 
  -4  18   2      765.73     1067.90    150.77 o 
  -3  18   2     4320.84     4234.19    211.26 o 
  -2  18   2      192.31       71.26    111.63 o 
  -1  18   2    79229.78    77833.63    780.16 o 
   0  18   2     2523.86     2478.90    144.31 o 
   1  18   2      847.21     1501.62    129.83 o 
   2  18   2    51150.42    52822.69    649.95 o 
   3  18   2    22078.44    22038.46    511.43 o 
   4  18   2   111604.81   110851.27   1580.79 o 
   5  18   2      721.74      689.92    275.63 o 
   6  18   2    16756.99    16147.42    649.54 o 
   7  18   2     6083.06     5827.85    476.05 o 
   8  18   2     2243.22     2117.13    453.42 o 
   9  18   2        4.15     -178.49    390.51 o 
  10  18   2      152.22     -481.92    481.92 o 
  11  18   2     1778.41     1763.03    888.95 o 
  12  18   2     1254.09      889.38    920.67 o 
  13  18   2    23598.38    21325.47   2454.76 o 
  14  18   2     1169.42     -887.33    945.93 o 
  15  18   2     2757.36     1189.96   1139.12 o 
 -16  19   2     5118.74     3624.43   1199.96 o 
 -15  19   2     4849.08     2382.97   1077.08 o 
 -14  19   2     5983.89     6330.19   1183.19 o 
 -13  19   2      256.30      216.34    722.66 o 
 -12  19   2     6624.41     7009.50    926.16 o 
 -11  19   2      361.60      479.07    750.58 o 
 -10  19   2       86.53     -511.59    511.59 o 
  -9  19   2     1067.77     1156.41    420.22 o 
  -8  19   2    48870.36    47989.21   1190.10 o 
  -7  19   2    20563.41    21011.62    706.23 o 
  -6  19   2    61187.38    61157.71   1041.26 o 
  -5  19   2     1107.69     1087.42    232.62 o 
  -4  19   2   162220.17   169253.73   1838.31 o 
  -3  19   2      236.74      214.88    134.72 o 
  -2  19   2    23537.33    23300.13    352.35 o 
  -1  19   2    67692.23    68014.55    708.55 o 
   0  19   2    60248.88    58655.38    624.52 o 
   1  19   2    80321.23    78482.77    908.96 o 
   2  19   2    42932.34    43037.04    568.26 o 
   3  19   2      939.30      759.34    217.79 o 
   4  19   2    17059.00    16174.90    483.59 o 
   5  19   2    20694.77    19820.36    598.71 o 
   6  19   2    17553.01    16866.28    649.53 o 
   7  19   2     3656.79     3403.45    476.50 o 
   8  19   2     2272.36     1340.25    442.72 o 
   9  19   2    24672.99    26254.78    917.80 o 
  10  19   2     3412.45     3965.63    673.40 o 
  11  19   2    32037.30    30519.60   1695.21 o 
  12  19   2     2918.36      943.83    934.47 o 
  13  19   2    18662.21    18816.22   1578.71 o 
  14  19   2      749.45     -522.00    972.67 o 
  15  19   2      345.97    -1261.99   1261.99 o 
 -15  20   2       51.60       22.49    995.16 o 
 -14  20   2      939.42     1389.34    986.12 o 
 -13  20   2     5757.96     4457.05    900.46 o 
 -12  20   2     5640.33     8842.33    982.85 o 
 -11  20   2     7499.47     8904.87    854.45 o 
 -10  20   2     3185.24     2972.04    639.70 o 
  -9  20   2    22882.25    24005.99    875.94 o 
  -8  20   2    44361.54    44928.55   1161.13 o 
  -7  20   2     8179.38     8858.46    598.52 o 
  -6  20   2    32761.74    33015.29    687.09 o 
  -5  20   2    37007.50    34821.45    647.48 o 
  -4  20   2     1752.60     1529.04    173.47 o 
  -3  20   2     7816.63     8262.38    254.87 o 
  -2  20   2      690.72      674.08    128.00 o 
  -1  20   2    16795.62    18342.49    364.62 o 
   0  20   2     1407.23     2455.39    172.28 o 
   1  20   2      870.03     1417.55    167.30 o 
   2  20   2       23.92      387.90    145.01 o 
   3  20   2     9916.82    10321.91    408.81 o 
   4  20   2     5906.63     6832.18    367.85 o 
   5  20   2     6287.49     5363.62    361.42 o 
   6  20   2    15260.20    15070.35    632.26 o 
   7  20   2    19161.75    19463.09    836.90 o 
   8  20   2      186.71       45.08    536.59 o 
   9  20   2      652.24       13.01    426.48 o 
  10  20   2     2116.73     2055.51    644.39 o 
  11  20   2     3930.76     3002.16    958.22 o 
  12  20   2    13657.90    14221.41   1395.90 o 
  13  20   2     2255.76     2084.36   1032.51 o 
  14  20   2     5865.10     6134.11   1391.37 o 
 -15  21   2     4883.12     3504.58   1161.03 o 
 -14  21   2     4469.64     4291.00   1238.22 o 
 -13  21   2      114.11     -398.14    833.33 o 
 -12  21   2       17.44     -146.25    672.63 o 
 -11  21   2     2132.21     1991.18    721.93 o 
 -10  21   2       17.44      413.94    546.44 o 
  -9  21   2     3166.19     3639.63    508.17 o 
  -8  21   2       72.28     -368.24    523.36 o 
  -7  21   2      215.60     -326.16    335.37 o 
  -6  21   2     1843.82     2224.41    287.62 o 
  -5  21   2    76251.09    79808.36   1059.93 o 
  -4  21   2     1579.95     1874.97    183.85 o 
  -3  21   2    14670.69    14253.44    300.72 o 
  -2  21   2     3854.13     3917.51    193.35 o 
  -1  21   2    64858.09    63637.28    779.29 o 
   0  21   2    24952.89    24760.55    402.89 o 
   1  21   2     1687.86     1617.36    161.83 o 
   2  21   2       16.80     -147.10    147.10 o 
   3  21   2     4638.83     4031.56    333.40 o 
   4  21   2    32616.60    31126.72    746.95 o 
   5  21   2     6880.44     6540.17    388.66 o 
   6  21   2    30862.51    30169.35    868.44 o 
   7  21   2     3656.71     3512.53    492.97 o 
   8  21   2     6144.24     6195.87    655.73 o 
   9  21   2     4703.88     3971.75    643.00 o 
  10  21   2     3070.78     2079.11   1219.21 o 
  11  21   2    42973.27    42556.33   2916.86 o 
  12  21   2       24.65     -653.90    843.56 o 
  13  21   2     4538.78     3359.75   1129.52 o 
  14  21   2      304.56       34.73   1009.78 o 
 -15  22   2      174.39     -630.95    938.12 o 
 -14  22   2       13.86     -413.90    934.01 o 
 -13  22   2    18000.32    17461.57   1486.62 o 
 -12  22   2      356.95      479.84    706.45 o 
 -11  22   2    26679.93    28965.46   1647.71 o 
 -10  22   2    51246.00    52403.92   1465.01 o 
  -9  22   2     3506.64     4107.84    534.14 o 
  -8  22   2      913.17     1353.12    402.28 o 
  -7  22   2     5798.42     5524.96    545.36 o 
  -6  22   2      604.84     -144.71    274.19 o 
  -5  22   2     1056.64      982.74    197.94 o 
  -4  22   2     2721.75     2561.09    202.58 o 
  -3  22   2      148.04      -57.15    144.27 o 
  -2  22   2     1769.76     1631.73    179.41 o 
  -1  22   2    24593.55    24332.66    425.01 o 
   0  22   2     8757.17    10017.67    282.95 o 
   1  22   2    19770.08    19920.31    370.80 o 
   2  22   2     9562.44    10011.91    306.11 o 
   3  22   2    19693.50    19926.76    593.67 o 
   4  22   2   119489.86   118873.13   1841.18 o 
   5  22   2     4243.28     4145.36    391.28 o 
   6  22   2    14899.48    14977.17    701.98 o 
   7  22   2    20979.16    22737.84    862.72 o 
   8  22   2     6854.01     7309.64    594.59 o 
   9  22   2     2268.96     1350.84    568.24 o 
  10  22   2       16.24     -143.33    774.42 o 
  11  22   2     2365.66     1719.77    909.02 o 
  12  22   2      578.47     1239.68    941.52 o 
  13  22   2    14959.52    11370.45   1412.53 o 
  14  22   2       40.97     -967.54    967.54 o 
 -15  23   2     1982.38     2502.95   1107.62 o 
 -14  23   2    14805.75    13425.29   1437.88 o 
 -13  23   2     1951.21     1802.21   1002.26 o 
 -12  23   2     9484.43     7895.85    982.68 o 
 -11  23   2      467.70      467.38    677.41 o 
 -10  23   2     2921.79     2220.45    718.62 o 
  -9  23   2    10959.55    11066.50    595.41 o 
  -8  23   2    29270.98    29529.31    872.67 o 
  -7  23   2     2188.55     1971.63    407.16 o 
  -6  23   2    86086.04    88195.91   1482.97 o 
  -5  23   2      575.02      807.46    217.40 o 
  -4  23   2    76171.02    78211.66    980.84 o 
  -3  23   2     6735.35     7075.36    256.99 o 
  -2  23   2    23807.66    24670.78    432.40 o 
  -1  23   2    33380.98    32670.46    509.64 o 
   0  23   2    85241.40    84653.70   1000.99 o 
   1  23   2    35872.79    35318.88    548.53 o 
   2  23   2    35216.51    33365.66    627.41 o 
   3  23   2     1798.73     1956.67    342.81 o 
   4  23   2    28254.00    26573.34    883.55 o 
   5  23   2    18288.62    19551.74    657.90 o 
   6  23   2      252.09      131.04    403.80 o 
   7  23   2     7172.08     7610.37    586.74 o 
   8  23   2    18550.75    20700.96    997.84 o 
   9  23   2    39393.91    36980.79   2062.20 o 
  10  23   2     1998.54     1300.84   1242.76 o 
  11  23   2    30239.70    27002.38   1762.80 o 
  12  23   2        0.83       99.32    914.56 o 
  13  23   2     5173.01     5307.51   1185.16 o 
  14  23   2     1441.77     -315.91    973.34 o 
 -15  24   2      834.05      249.00   1299.84 o 
 -14  24   2     3299.04     3014.02   1108.57 o 
 -13  24   2    13047.33    12234.06   1382.78 o 
 -12  24   2    24071.53    23781.30   1395.68 o 
 -11  24   2    13153.99    12565.04   1082.33 o 
 -10  24   2    14210.04    15979.71    892.85 o 
  -9  24   2    28483.60    27486.44    994.46 o 
  -8  24   2     8399.85     8378.23    542.07 o 
  -7  24   2    16158.00    15343.09    849.58 o 
  -6  24   2    12207.59    11917.53    600.23 o 
  -5  24   2    28637.83    28481.36    661.00 o 
  -4  24   2       44.67       71.21    204.85 o 
  -3  24   2      155.06      118.37    172.11 o 
  -2  24   2     3674.85     3736.49    233.48 o 
  -1  24   2     3417.18     4674.94    236.85 o 
   0  24   2    24468.87    24161.87    451.20 o 
   1  24   2     1239.97     1655.03    226.03 o 
   2  24   2     6039.80     5899.42    301.14 o 
   3  24   2    37956.11    37409.71    920.82 o 
   4  24   2     1074.12     1659.87    375.07 o 
   5  24   2     1687.16     1628.27    415.41 o 
   6  24   2    32203.25    32210.13    996.75 o 
   7  24   2    32134.71    34760.38   1049.15 o 
   8  24   2      663.80      423.45    638.80 o 
   9  24   2     1862.20     2384.21    744.84 o 
  10  24   2     1546.03     1198.03    840.51 o 
  11  24   2     5431.60     5045.92   1045.00 o 
  12  24   2     9137.50     5355.55   1152.78 o 
  13  24   2     2908.88     2445.34   1494.32 o 
  14  24   2     2814.54     1735.67   1136.78 o 
 -15  25   2      696.01      232.03   1019.36 o 
 -14  25   2     2039.30     1284.68   1034.13 o 
 -13  25   2     4739.46     4184.62   1111.83 o 
 -12  25   2      876.36      608.73    743.09 o 
 -11  25   2     2573.23     1568.15    737.40 o 
 -10  25   2     3890.75     3019.13    724.86 o 
  -9  25   2      264.03      504.76    605.96 o 
  -8  25   2       33.07      354.80    388.34 o 
  -7  25   2       58.79       58.64    377.53 o 
  -6  25   2    19684.80    20021.04    718.27 o 
  -5  25   2    32640.59    33035.18    764.11 o 
  -4  25   2     3336.57     3051.61    287.45 o 
  -3  25   2    16517.96    17109.06    422.15 o 
  -2  25   2    45178.49    44010.82    631.23 o 
  -1  25   2    81055.99    80856.90   1020.83 o 
   0  25   2    29750.00    31552.63    577.97 o 
   1  25   2        6.06      139.49    203.59 o 
   2  25   2      853.49      687.81    226.82 o 
   3  25   2    14157.87    14537.05    636.34 o 
   4  25   2    22380.30    21229.18    778.61 o 
   5  25   2     2624.28     2522.49    463.64 o 
   6  25   2    26859.95    26301.18    924.28 o 
   7  25   2     7239.65     7707.71    714.49 o 
   8  25   2     1719.93     1429.24    684.19 o 
   9  25   2     5740.00     7286.83    944.92 o 
  10  25   2     1402.80     1355.64    844.44 o 
  11  25   2    14556.72    11443.97   1297.31 o 
  12  25   2       65.82      138.72    902.27 o 
  13  25   2      657.94      830.28   1009.49 o 
  14  25   2      891.97      481.59   1316.22 o 
 -14  26   2     1453.94      657.45   1021.98 o 
 -13  26   2    12383.63    12502.69   1370.85 o 
 -12  26   2     1249.29     1013.72    880.40 o 
 -11  26   2    19455.43    18500.28   1249.41 o 
 -10  26   2    29692.50    29609.04   1427.26 o 
  -9  26   2     9464.14    10658.45   1104.43 o 
  -8  26   2     2208.65     2080.60    498.66 o 
  -7  26   2    22259.20    21908.52    768.79 o 
  -6  26   2     9293.21     8972.54    552.49 o 
  -5  26   2      667.78      841.29    348.08 o 
  -4  26   2    10597.55    10866.95    555.61 o 
  -3  26   2      406.77      385.71    210.29 o 
  -2  26   2    38446.71    38311.33    612.26 o 
  -1  26   2     5394.86     6310.30    291.22 o 
   0  26   2     4629.92     5976.25    334.34 o 
   1  26   2     9498.78    11766.44    422.81 o 
   2  26   2     7541.24     8280.29    433.28 o 
   3  26   2    12713.37    13621.42    603.70 o 
   4  26   2    16599.19    16582.05    681.97 o 
   5  26   2      830.76     1213.52    434.34 o 
   6  26   2    12492.18    12250.47    693.36 o 
   7  26   2    32344.85    30269.27   1514.67 o 
   8  26   2    46673.09    44638.45   1664.94 o 
   9  26   2     1108.12     1488.87   1019.03 o 
  10  26   2     1339.67      686.72    826.29 o 
  11  26   2     6038.54     5082.17   1075.40 o 
  12  26   2       32.87     -888.38    888.38 o 
  13  26   2    10604.36    11066.05   1455.23 o 
 -14  27   2    17381.17    14945.75   3057.01 o 
 -13  27   2    14693.23    15049.09   1520.88 o 
 -12  27   2    13155.09    12786.46   1354.55 o 
 -11  27   2      103.68        9.23    718.36 o 
 -10  27   2    10668.15     9281.82    965.98 o 
  -9  27   2    21245.85    21344.16   1304.96 o 
  -8  27   2    10194.18     9356.33    862.88 o 
  -7  27   2     2476.50     3017.86    505.32 o 
  -6  27   2    34444.69    36398.80    971.45 o 
  -5  27   2      735.93      856.02    345.37 o 
  -4  27   2    28081.26    29410.25    742.44 o 
  -3  27   2      273.00      234.52    254.35 o 
  -2  27   2     1393.54     2239.75    254.59 o 
  -1  27   2    11102.25    11633.80    374.09 o 
   0  27   2   136668.58   136866.27   1571.01 o 
   1  27   2    68434.87    67480.99   1063.39 o 
   2  27   2    37276.70    35843.43    827.64 o 
   3  27   2    19387.63    18160.77    697.32 o 
   4  27   2    28836.76    27589.33    913.46 o 
   5  27   2    25496.98    23764.52    878.47 o 
   6  27   2       11.63      -11.13    610.10 o 
   7  27   2      100.32     1486.72    649.75 o 
   8  27   2    10256.91    13174.29   1599.35 o 
   9  27   2    18048.03    15923.41   1651.98 o 
  10  27   2     6311.68     4933.74   1061.93 o 
  11  27   2    19723.53    19590.79   1549.09 o 
  12  27   2     1675.34     -384.39    842.06 o 
  13  27   2      529.91     -831.55    987.13 o 
 -14  28   2     2073.71     -605.35    961.97 o 
 -13  28   2    10727.30    11956.39   1401.28 o 
 -12  28   2    28692.27    28671.86   1775.82 o 
 -11  28   2     9874.68     9253.58   1030.51 o 
 -10  28   2    13790.85    15753.07   1146.29 o 
  -9  28   2    15693.69    12697.03   1009.52 o 
  -8  28   2       43.92     -148.00    566.79 o 
  -7  28   2     4138.65     3507.07    685.30 o 
  -6  28   2      401.35      693.51    425.09 o 
  -5  28   2    13639.71    13063.13    620.17 o 
  -4  28   2      427.58      270.67    320.59 o 
  -3  28   2     1063.42      735.18    273.79 o 
  -2  28   2      924.24      613.58    253.71 o 
  -1  28   2      154.59      416.70    226.91 o 
   0  28   2    15204.40    17774.93    471.99 o 
   1  28   2     3098.37     4342.74    352.56 o 
   2  28   2     2077.43     2513.96    405.05 o 
   3  28   2    25645.19    26824.28    824.35 o 
   4  28   2      989.65     1977.40    453.64 o 
   5  28   2     7872.67     7787.04    592.70 o 
   6  28   2    29323.16    30960.56   1593.27 o 
   7  28   2    49678.92    47947.10   1677.98 o 
   8  28   2     3930.72     3835.04    789.37 o 
   9  28   2     2966.79     2601.49    896.59 o 
  10  28   2      275.06      640.24    876.19 o 
  11  28   2     1080.84      489.10    916.41 o 
  12  28   2      679.41     -901.30    901.30 o 
  13  28   2     4784.59     3053.79   1191.79 o 
 -14  29   2       81.98    -1168.43   1168.43 o 
 -13  29   2     5118.01     7010.37   1532.14 o 
 -12  29   2       25.63      471.44    880.48 o 
 -11  29   2      958.11     1111.18   1013.13 o 
 -10  29   2     6307.73     5534.37    867.48 o 
  -9  29   2        4.58     -473.42    610.98 o 
  -8  29   2     2277.16     2731.08    712.54 o 
  -7  29   2       13.42     -164.15    550.80 o 
  -6  29   2       19.76      373.56    497.71 o 
  -5  29   2     1922.89     2131.07    412.74 o 
  -4  29   2      666.83      254.92    328.77 o 
  -3  29   2    36145.53    36811.59    882.39 o 
  -2  29   2    24531.05    26100.41    627.84 o 
  -1  29   2    27006.98    27475.27    569.26 o 
   0  29   2    14927.20    16188.36    489.98 o 
   1  29   2       44.36     1210.12    329.10 o 
   2  29   2     5099.65     4882.80    462.58 o 
   3  29   2     7472.83     6847.06    526.21 o 
   4  29   2     2566.25     2784.76    472.29 o 
   5  29   2       21.07      950.59    486.28 o 
   6  29   2     6072.12     9356.77    875.14 o 
   7  29   2    27052.40    26883.02   1750.37 o 
   8  29   2     1669.67     2931.23    759.80 o 
   9  29   2      287.15     -733.34    733.34 o 
  10  29   2     2692.90     1749.51    910.18 o 
  11  29   2     5452.90     5888.12   1336.13 o 
  12  29   2     2005.88      463.97   1014.34 o 
  13  29   2      214.43     -941.96    941.96 o 
 -13  30   2     2212.15     3777.65   1578.51 o 
 -12  30   2      627.51     2101.96    991.51 o 
 -11  30   2     7791.09     6797.39   1107.62 o 
 -10  30   2    13706.01    15767.66   1164.26 o 
  -9  30   2    17851.17    19748.87   1222.81 o 
  -8  30   2     2421.31     1268.55    656.61 o 
  -7  30   2    22515.07    22067.39   1888.87 o 
  -6  30   2    12833.26    12589.15   1043.55 o 
  -5  30   2       96.86      278.53    357.15 o 
  -4  30   2     8101.93     7032.78    519.57 o 
  -3  30   2       29.68     -243.96    271.16 o 
  -2  30   2    27017.80    26606.09    641.63 o 
  -1  30   2       19.65      -72.82    275.95 o 
   0  30   2       57.00     1469.03    301.10 o 
   1  30   2    28990.53    31235.68    982.16 o 
   2  30   2    18226.92    19180.19    734.08 o 
   3  30   2      113.18      -30.22    436.10 o 
   4  30   2     3505.79     4297.04    610.34 o 
   5  30   2     7147.39     7890.35   1393.50 o 
   6  30   2      853.50     2151.87    662.13 o 
   7  30   2    18560.90    21629.77   1225.64 o 
   8  30   2    36149.00    35360.08   2309.42 o 
   9  30   2      797.92      992.65    895.86 o 
  10  30   2       68.26     -385.32    816.15 o 
  11  30   2     7738.96     4845.31   1130.12 o 
  12  30   2      474.79     -179.34    942.66 o 
 -13  31   2    21755.93    19115.08   2160.59 o 
 -12  31   2    14327.41    13552.76   1393.34 o 
 -11  31   2      379.27     1572.83    903.18 o 
 -10  31   2     9353.36     8430.50   1144.73 o 
  -9  31   2    10395.53     9316.21   1090.58 o 
  -8  31   2     1660.28     1818.81    679.67 o 
  -7  31   2    11031.02    11066.17   1016.88 o 
  -6  31   2    14491.05    17656.65   1051.79 o 
  -5  31   2     4647.84     5775.92    847.57 o 
  -4  31   2      231.73      224.42    361.07 o 
  -3  31   2      116.61      215.68    292.11 o 
  -2  31   2       19.64      794.79    333.03 o 
  -1  31   2     7258.44     7659.12    439.99 o 
   0  31   2    52016.30    53218.71    963.08 o 
   1  31   2    26115.50    25667.41    822.32 o 
   2  31   2    14624.08    14298.97    659.33 o 
   3  31   2    21655.39    20974.34    829.99 o 
   4  31   2    41610.78    39640.18   1254.25 o 
   5  31   2    16679.26    15941.28   1707.83 o 
   6  31   2       66.95      538.26    828.54 o 
   7  31   2     3184.16     4466.16    986.25 o 
   8  31   2    11418.95    15702.48   1310.52 o 
   9  31   2     5376.34     4733.79   1000.85 o 
  10  31   2    13918.70    13011.90   1362.77 o 
  11  31   2     9358.44     8203.80   1259.42 o 
  12  31   2     8065.99     7669.71   1267.64 o 
 -13  32   2     3886.96     2951.70   1432.65 o 
 -12  32   2    18611.49    19679.21   1601.74 o 
 -11  32   2     5743.98     4700.04   1059.49 o 
 -10  32   2    10159.88    10635.95   1219.30 o 
  -9  32   2     7885.75     6960.37    904.58 o 
  -8  32   2      288.42      538.32    645.84 o 
  -7  32   2     6001.62     6129.18    791.15 o 
  -6  32   2     2611.49     2549.11    660.67 o 
  -5  32   2     3326.16     2195.88    602.99 o 
  -4  32   2      967.43     1242.16    426.63 o 
  -3  32   2      507.28     1036.53    358.67 o 
  -2  32   2     4557.62     5067.79    468.22 o 
  -1  32   2     3909.35     4155.22    426.36 o 
   0  32   2    21030.84    21795.00    730.78 o 
   1  32   2      550.98     1307.27    385.02 o 
   2  32   2     2185.09     2785.74    473.70 o 
   3  32   2    40536.86    46778.46   1243.60 o 
   4  32   2     2503.72     3350.05    672.94 o 
   5  32   2     5740.73     6311.22   1410.39 o 
   6  32   2    30035.38    32302.04   2134.36 o 
   7  32   2    61870.67    61181.63   2271.17 o 
   8  32   2    11946.33    10999.09   1205.78 o 
   9  32   2     6229.60     4374.44   1170.40 o 
  10  32   2      655.80      479.33    871.93 o 
  11  32   2     1648.42     2975.86   1049.26 o 
  12  32   2     1070.46     1115.45   1025.37 o 
 -13  33   2     5432.76     4977.55   1836.81 o 
 -12  33   2     1373.62      546.03   1246.88 o 
 -11  33   2      893.88     -501.04    967.32 o 
 -10  33   2     5541.35     6056.33   1048.71 o 
  -9  33   2      301.09      862.10    798.11 o 
  -8  33   2    17147.94    16026.40   1534.69 o 
  -7  33   2     1163.88     1892.05    669.94 o 
  -6  33   2      104.81      418.17    584.40 o 
  -5  33   2     4884.92     4113.15    679.97 o 
  -4  33   2    16395.08    17080.50    849.45 o 
  -3  33   2     5664.66     4901.43    537.19 o 
  -2  33   2     7297.40     8777.33    785.00 o 
  -1  33   2     3479.38     3755.48    496.08 o 
   0  33   2    10430.36    10812.34    676.57 o 
   1  33   2      418.27     1013.86    395.69 o 
   2  33   2     5913.10     6670.59    634.59 o 
   3  33   2     6133.31     6590.13    836.58 o 
   4  33   2     3028.63     5054.95   1220.60 o 
   5  33   2     4880.87     6798.08   1694.80 o 
   6  33   2       43.82      802.39    746.66 o 
   7  33   2    15124.78    15707.58   1291.89 o 
   8  33   2      273.38      472.94    837.25 o 
   9  33   2     3670.74     3241.65    982.47 o 
  10  33   2     3987.45     5618.30   1107.53 o 
  11  33   2       21.10     -452.86    939.44 o 
  12  33   2     5226.62     4487.37   1179.15 o 
 -12  34   2      376.08     -601.42   1205.34 o 
 -11  34   2      115.35     -238.96   1193.82 o 
 -10  34   2     6756.98     6793.88   1149.79 o 
  -9  34   2     6367.28     6374.72   1032.94 o 
  -8  34   2     1340.83     1660.21   1212.60 o 
  -7  34   2    18940.35    20182.13   1909.14 o 
  -6  34   2    25750.05    25850.87   1247.54 o 
  -5  34   2     1709.89     2635.79    762.72 o 
  -4  34   2      128.74      356.33    633.60 o 
  -3  34   2     1863.47     2182.75    586.03 o 
  -2  34   2     8347.91     9305.10    687.38 o 
  -1  34   2    13447.78    14591.07   1281.74 o 
   0  34   2     1239.12     2623.35    497.70 o 
   1  34   2    29787.59    32639.76   1256.92 o 
   2  34   2     1757.08     2796.92    503.25 o 
   3  34   2     2571.84     3446.16    586.90 o 
   4  34   2       18.13      995.72    692.33 o 
   5  34   2     6733.25     9203.55   2107.42 o 
   6  34   2      113.34     -167.33    716.35 o 
   7  34   2     5350.14     3730.89    987.93 o 
   8  34   2    16128.78    15952.28   1382.95 o 
   9  34   2       36.59     -480.52    843.29 o 
  10  34   2      428.86      295.10   1490.25 o 
  11  34   2    15576.07    12772.39   1470.25 o 
 -12  35   2    10552.09    11200.84   1854.87 o 
 -11  35   2      567.43      405.72   1197.47 o 
 -10  35   2     2635.86     3381.22   1195.03 o 
  -9  35   2     6967.61     6974.02   1383.38 o 
  -8  35   2      293.51     -333.86   1199.08 o 
  -7  35   2    11977.85    12959.91   1221.66 o 
  -6  35   2    14441.78    13788.51   1173.21 o 
  -5  35   2     6490.06     6163.48    938.30 o 
  -4  35   2     3315.76     4371.13    822.77 o 
  -3  35   2    14925.76    14654.30    924.12 o 
  -2  35   2      488.92      624.75    480.62 o 
  -1  35   2     3147.46     4698.62    812.84 o 
   0  35   2    25648.40    26636.04   1124.23 o 
   1  35   2    12730.28    13514.12    953.00 o 
   2  35   2     3220.44     3158.86    663.57 o 
   3  35   2     8682.32     8586.44    957.54 o 
   4  35   2    26843.14    27977.88   3161.94 o 
   5  35   2     1064.86      518.51    751.85 o 
   6  35   2      800.87     2187.26    838.01 o 
   7  35   2      998.26     1807.51    864.15 o 
   8  35   2     9745.24    11606.30   1277.87 o 
   9  35   2     9632.50     9319.58   1248.69 o 
  10  35   2    23766.01    21601.67   2052.72 o 
  11  35   2      332.84      815.35    957.18 o 
 -12  36   2     7923.18     8037.15   1731.55 o 
 -11  36   2      237.11     1926.74   1346.07 o 
 -10  36   2    16871.62    19230.62   2946.96 o 
  -9  36   2      644.46     1368.18   1221.72 o 
  -8  36   2      155.97     1332.06   1096.90 o 
  -7  36   2    18787.40    20011.45   1857.56 o 
  -6  36   2     2089.79     2374.63   1341.31 o 
  -5  36   2     1405.54     2743.48   1472.17 o 
  -4  36   2       26.85      275.26    635.82 o 
  -3  36   2     1685.69     2366.89    701.78 o 
  -2  36   2       18.49      571.05    524.42 o 
  -1  36   2      973.09      988.98    618.59 o 
   0  36   2    57824.00    59384.55   2060.82 o 
   1  36   2    20144.36    22391.79   1329.22 o 
   2  36   2    12569.03    15597.07   1395.47 o 
   3  36   2    18677.24    22932.36   1209.14 o 
   4  36   2     2757.93     2935.18    824.35 o 
   5  36   2     4598.38     3829.15   1394.27 o 
   6  36   2     6997.03     6661.29   1034.96 o 
   7  36   2    31174.13    29683.11   1684.98 o 
   8  36   2    13527.97    13331.63   1335.38 o 
   9  36   2     8776.05     8278.60   2018.67 o 
  10  36   2     1155.57      923.48    989.35 o 
  11  36   2     1719.94     1367.33    982.79 o 
 -11  37   2      570.16      816.72   1287.04 o 
 -10  37   2     1765.03     1337.91   1302.90 o 
  -9  37   2     3475.49     3681.17   1860.86 o 
  -8  37   2    13696.24    15057.16   1329.14 o 
  -7  37   2     6206.37     6895.56   1188.22 o 
  -6  37   2     2368.48     3500.03    857.72 o 
  -5  37   2      946.98     2305.86    769.34 o 
  -4  37   2    15638.00    15068.58   1202.22 o 
  -3  37   2     1520.86     2715.84    735.92 o 
  -2  37   2     9845.74     9928.92   1289.90 o 
  -1  37   2     1396.40     1818.62    670.56 o 
   0  37   2        0.46       94.08   1104.33 o 
   1  37   2    27005.09    27837.98   1462.08 o 
   2  37   2     5497.81     7204.13   1158.03 o 
   3  37   2    13800.99    14128.32   2120.57 o 
   4  37   2       24.66      494.30   1124.98 o 
   5  37   2     2756.81     2914.31    886.92 o 
   6  37   2     2750.71     3220.28    924.18 o 
   7  37   2     8534.87     7116.12   1091.92 o 
   8  37   2      530.81        8.77   1401.29 o 
   9  37   2    10976.03    14093.27   2292.41 o 
  10  37   2     4223.81     4832.93   1730.13 o 
 -11  38   2       28.67     -617.93   1204.35 o 
 -10  38   2      174.03    -1130.25   1130.25 o 
  -9  38   2     4743.66     6439.14   1272.43 o 
  -8  38   2      142.54     1495.85    856.59 o 
  -7  38   2    11758.43    14142.86   1282.72 o 
  -6  38   2    48757.24    47539.21   2000.03 o 
  -5  38   2     3916.67     2444.39    852.40 o 
  -4  38   2      293.66      919.86    752.25 o 
  -3  38   2     1297.29      659.43   1343.55 o 
  -2  38   2     7850.82     7506.10   1226.12 o 
  -1  38   2    12281.54    13620.51   1121.90 o 
   0  38   2     6654.28     7004.68   1790.03 o 
   1  38   2    27250.23    29792.42   1532.06 o 
   2  38   2    10531.64     9989.17   1350.99 o 
   3  38   2     3155.39     4662.35    884.19 o 
   4  38   2      512.26      602.28   1120.23 o 
   5  38   2      293.24     -311.21    741.13 o 
   6  38   2     1509.42     1403.16   1265.55 o 
   7  38   2     2574.21     2082.30   1160.42 o 
   8  38   2     9650.37     9831.38   1482.45 o 
   9  38   2     2282.74     2327.15   1007.10 o 
  10  38   2       37.39      359.10   1220.53 o 
 -11  39   2     1464.04     -170.89   1478.90 o 
 -10  39   2      144.64      133.22   1315.95 o 
  -9  39   2     4017.51     3378.04   1380.16 o 
  -8  39   2      904.49     1049.81    861.72 o 
  -7  39   2    17109.40    17640.64   2337.41 o 
  -6  39   2     2617.54     4954.08    957.96 o 
  -5  39   2     4873.17     4124.00    951.07 o 
  -4  39   2     9146.00    10253.33   1377.68 o 
  -3  39   2     1694.82     2174.46   1540.96 o 
  -2  39   2     7535.12     8212.39   1394.91 o 
  -1  39   2       61.85      292.49    867.03 o 
   0  39   2    10290.77    11421.51   1428.42 o 
   1  39   2     9268.31     8281.84   1653.30 o 
   2  39   2     4244.48     4034.25   1074.76 o 
   3  39   2     8574.71     7656.90   1258.05 o 
   4  39   2     5347.40     5264.57   1316.32 o 
   5  39   2      467.96      236.68    965.23 o 
   6  39   2      118.92      273.84    788.74 o 
   7  39   2     2027.54     2303.34   1196.15 o 
   8  39   2     2165.29     2748.82    989.49 o 
   9  39   2     5413.77     5471.45   1166.85 o 
 -10  40   2     6717.67     5517.58   1811.87 o 
  -9  40   2       14.09     -391.77   1144.44 o 
  -8  40   2       15.60      240.56   1051.12 o 
  -7  40   2    11143.93    12170.60   1268.07 o 
  -6  40   2    12824.59    14126.40   1908.57 o 
  -5  40   2    18227.56    16831.80   1619.87 o 
  -4  40   2     1567.12      849.76    907.18 o 
  -3  40   2     4841.25     4139.38   1108.20 o 
  -2  40   2        3.74      318.14    848.15 o 
  -1  40   2        0.06      237.17    844.31 o 
   0  40   2    39268.65    41436.21   2371.00 o 
   1  40   2     1258.75     1488.46    923.76 o 
   2  40   2    17916.95    18393.68   3914.08 o 
   3  40   2     6202.61     5505.36   1204.71 o 
   4  40   2       25.10      550.14   1168.11 o 
   5  40   2     1963.52     2378.33    901.92 o 
   6  40   2      279.13      307.05   1386.39 o 
   7  40   2     9224.36     7230.45   1188.57 o 
   8  40   2    10463.02    10437.63   1829.37 o 
   9  40   2     6157.50     6051.21   1171.05 o 
 -10  41   2       36.15      188.27   1268.71 o 
  -9  41   2     5321.51     4380.72   3156.88 o 
  -8  41   2    14021.35    10803.57   1705.64 o 
  -7  41   2     6722.56     7856.83   1971.99 o 
  -6  41   2      228.41     2640.12   1499.88 o 
  -5  41   2       20.39     1640.92    990.91 o 
  -4  41   2    15814.03    16514.29   1692.33 o 
  -3  41   2      651.64     1844.27   1004.92 o 
  -2  41   2      654.66     1845.38   1183.40 o 
  -1  41   2     7092.01     7266.83   1325.40 o 
   0  41   2     4236.08     4165.41   1653.47 o 
   1  41   2    28401.63    27144.69   2036.33 o 
   2  41   2     1787.70     1795.08    975.11 o 
   3  41   2    15974.54    16141.13   1682.02 o 
   4  41   2     2184.78     2975.87   1100.34 o 
   5  41   2     1520.00     2072.84    862.39 o 
   6  41   2     8395.38     7087.76   1390.37 o 
   7  41   2     1496.23     2368.78    969.58 o 
   8  41   2       10.35     2275.05    960.48 o 
   9  41   2     9225.69    11508.49   2087.58 o 
  -9  42   2     1843.82       99.98   1260.89 o 
  -8  42   2      575.93      -87.83   1237.95 o 
  -7  42   2     6635.09     6288.04   1505.29 o 
  -6  42   2    31442.19    28665.44   4887.75 o 
  -5  42   2     7172.73     9768.90   1886.42 o 
  -4  42   2     2105.08     4066.79   1137.92 o 
  -3  42   2       15.60      189.71   1115.25 o 
  -2  42   2      947.98     1796.05   1002.90 o 
  -1  42   2     3996.83     5359.46   1779.00 o 
   0  42   2     3607.33     3844.36   1678.90 o 
   1  42   2     7773.75     8826.65   1422.61 o 
   2  42   2     3695.77     4433.37   1178.22 o 
   3  42   2     2498.85     2716.14   1071.15 o 
   4  42   2     1086.93     1402.13    972.65 o 
   5  42   2       47.41     3680.06   1113.71 o 
   6  42   2     1908.23     2378.66    940.64 o 
   7  42   2      174.95      159.35    938.03 o 
   8  42   2     4243.27     4061.29   1727.47 o 
  -9  43   2     1728.49     1431.40   1343.34 o 
  -8  43   2      192.80    -1467.03   2242.92 o 
  -7  43   2     4827.04      738.25   1311.12 o 
  -6  43   2      187.25     1571.84   1245.97 o 
  -5  43   2     1573.70     3179.02   2452.47 o 
  -4  43   2    12581.88    13855.30   1644.94 o 
  -3  43   2      254.76      876.96    960.31 o 
  -2  43   2     7645.61     7440.09   1395.61 o 
  -1  43   2     1263.17     1755.48   1473.08 o 
   0  43   2     5406.30     4088.46   1177.64 o 
   1  43   2     1798.36     1938.49   1032.55 o 
   2  43   2      872.88     3399.54   1098.10 o 
   3  43   2     5326.05     4987.99   1865.94 o 
   4  43   2     1577.20     3323.43   1096.05 o 
   5  43   2     4360.83     6601.12   3975.48 o 
   6  43   2      146.60       33.37    859.65 o 
   7  43   2      104.17     -379.76   1395.17 o 
   8  43   2      792.75      260.73   1624.89 o 
  -8  44   2      762.58      862.81   1306.68 o 
  -7  44   2     3972.69      794.87   1658.23 o 
  -6  44   2    12878.17     9803.61   2430.96 o 
  -5  44   2    13790.61    11518.02   1801.68 o 
  -4  44   2     4312.03     6885.50   1371.36 o 
  -3  44   2     6558.44     5616.87   1297.25 o 
  -2  44   2     3026.95     4688.63   1300.28 o 
  -1  44   2      983.34      -72.73   1173.04 o 
   0  44   2    20699.19    18118.12   2060.46 o 
   1  44   2     4447.40     7359.42   1425.13 o 
   2  44   2     3571.04     2290.50   1102.93 o 
   3  44   2     4529.69     5268.60   1285.08 o 
   4  44   2     1091.60      424.58    957.97 o 
   5  44   2      113.12     1515.48   1096.69 o 
   6  44   2     1267.22     2975.17   1091.32 o 
   7  44   2     6048.91     5535.51   1484.27 o 
  -7  45   2     4372.54     1375.75   1784.24 o 
  -6  45   2       58.05     -441.63   1483.87 o 
  -5  45   2      970.56      273.21   1669.07 o 
  -4  45   2     7882.24     8153.15   1452.62 o 
  -3  45   2     2888.59     3245.16   1305.11 o 
  -2  45   2        2.42      619.96   1001.92 o 
  -1  45   2     8965.43     8422.51   1485.04 o 
   0  45   2     7590.43     8494.39   1495.16 o 
   1  45   2    14210.32    11196.93   1606.98 o 
   2  45   2     7664.10     6357.84   1432.30 o 
   3  45   2    14338.54    12656.69   1651.06 o 
   4  45   2     1762.57     1900.69   1086.58 o 
   5  45   2     9644.13     9795.77   1534.08 o 
   6  45   2    17151.02    15849.62   1789.37 o 
  -7  46   2      789.81      -75.94   1654.42 o 
  -6  46   2    11798.67     6316.02   2259.34 o 
  -5  46   2     4496.13     4709.92   1989.33 o 
  -4  46   2     2502.01     3292.73   1214.26 o 
  -3  46   2      620.14      251.93   1021.33 o 
  -2  46   2      999.09     1141.74   1305.70 o 
  -1  46   2      304.99     1762.46   1097.56 o 
   0  46   2     8038.25     8757.49   1648.45 o 
   1  46   2      457.01     -209.49   1003.12 o 
   2  46   2        1.16     1442.58   1070.16 o 
   3  46   2     8302.40     7626.49   1520.76 o 
   4  46   2     4237.38     4574.93   1332.93 o 
   5  46   2      125.53      690.03   1812.25 o 
   6  46   2     3855.67     5705.97   2490.79 o 
  -6  47   2       90.67     2046.78   1858.76 o 
  -5  47   2      578.41     2933.09   1853.87 o 
  -4  47   2     6953.24     6574.19   2148.62 o 
  -3  47   2      556.30     1019.76   1098.94 o 
  -2  47   2     6905.26     6199.08   1434.19 o 
  -1  47   2     2981.11     2513.18   1191.77 o 
   0  47   2      148.49      138.42   1177.73 o 
   1  47   2      203.48      276.88   1052.58 o 
   2  47   2     2153.24     2284.24   1197.91 o 
   3  47   2      220.03      651.74   1040.60 o 
   4  47   2      743.21     1795.76   1156.92 o 
   5  47   2    12991.19    15414.49   2125.74 o 
  -5  48   2     4636.84     6170.64   2274.37 o 
  -4  48   2     4604.77     4685.87   2089.22 o 
  -3  48   2     6445.19     4683.26   1759.14 o 
  -2  48   2      980.03     2790.40   1228.84 o 
  -1  48   2     1980.05     1036.79   1686.37 o 
   0  48   2     8064.46     8744.06   1588.83 o 
   1  48   2      461.10     1275.84   1137.50 o 
   2  48   2      909.30     2229.54   1212.34 o 
   3  48   2     2544.41     2788.27   1774.83 o 
   4  48   2      465.94     -594.54   1232.46 o 
  -3  49   2     1068.90        1.93   1539.05 o 
  -2  49   2      807.80     1037.28   1130.89 o 
  -1  49   2     8704.82     7673.57   1568.23 o 
   0  49   2     1157.50     4115.51   1327.89 o 
   1  49   2     4426.04     3724.54   1560.60 o 
   2  49   2      455.92     1663.72   1148.90 o 
 -17   1   3     3502.09     3038.96   1022.18 o 
 -16   1   3     3540.98     2547.19    903.02 o 
 -15   1   3    11347.96    12502.66    926.33 o 
 -14   1   3     1393.31     1154.13    488.95 o 
 -13   1   3    21074.56    22998.35    841.88 o 
 -12   1   3      271.51      455.12    374.44 o 
 -11   1   3      255.49      214.47    238.17 o 
 -10   1   3      298.19      379.07    229.17 o 
  -9   1   3      348.33      393.52    205.83 o 
  -8   1   3     3394.66     3583.86    336.34 o 
  -7   1   3    12491.26    12580.80    345.74 o 
  -6   1   3    57801.08    56074.96    839.73 o 
  -5   1   3    14311.73    14454.27    345.04 o 
  -4   1   3   642500.75   717181.19   7349.50 o 
  -3   1   3    27114.49    30408.55    532.31 o 
  -2   1   3      529.05      721.54    141.83 o 
  -1   1   3   171331.55   167089.95   1739.27 o 
   0   1   3     1976.49     1722.07    121.42 o 
   1   1   3   113184.33    93025.86   2568.63 o 
   2   1   3     1044.72      513.89    138.98 o 
   3   1   3      134.82      691.31    315.69 o 
   4   1   3     1626.10     1954.69    232.38 o 
   5   1   3      469.79      726.93    226.51 o 
   6   1   3     2168.72     2015.52    284.94 o 
   7   1   3      309.81      393.96    263.07 o 
   8   1   3    21200.85    23358.94    704.45 o 
   9   1   3     1936.55     1989.36    376.24 o 
  10   1   3     2771.57     3109.64    610.30 o 
  11   1   3    89377.94    97031.37   2071.20 o 
  12   1   3     4128.47     5439.32    698.46 o 
  13   1   3     4898.60     3727.81    732.33 o 
  14   1   3     5587.37     4193.28    874.20 o 
  15   1   3      277.66     -521.53   1078.13 o 
 -17   2   3     1230.71      671.25   1065.11 o 
 -16   2   3      209.73     -397.68    665.32 o 
 -15   2   3     2091.13     2281.46    711.70 o 
 -14   2   3     1233.19     1159.76    474.97 o 
 -13   2   3    62899.39    60772.77   1318.24 o 
 -12   2   3     4311.17     4527.09    469.85 o 
 -11   2   3     4461.15     5814.44    382.74 o 
 -10   2   3   104518.88   112072.11   1620.05 o 
  -9   2   3    91352.63    96334.65   1260.69 o 
  -8   2   3      566.01      766.15    196.06 o 
  -7   2   3    21886.70    22674.69    462.77 o 
  -6   2   3    42478.38    40939.24    676.87 o 
  -5   2   3   130874.16   129716.44   1584.27 o 
  -4   2   3    54907.54    51795.80    696.34 o 
  -3   2   3       33.05     -128.39    128.39 o 
  -2   2   3        1.71     -108.73    108.73 o 
  -1   2   3    68293.08    51989.01   1297.31 o 
   0   2   3      288.47      119.49     98.50 o 
   1   2   3    78925.98    69728.18   1005.38 o 
   2   2   3    48399.40    46458.37    743.07 o 
   3   2   3     2688.63     3302.98    380.72 o 
   4   2   3   517797.72   515876.84   6634.09 o 
   5   2   3    75537.08    79605.34   1310.03 o 
   6   2   3    52167.46    49375.88    976.81 o 
   7   2   3      653.34      312.56    270.45 o 
   8   2   3    42403.68    42276.14    987.31 o 
   9   2   3      754.71      680.37    355.27 o 
  10   2   3     2703.44     3170.70    449.31 o 
  11   2   3     6520.86     7380.76    706.01 o 
  12   2   3     2272.75     2760.83    630.11 o 
  13   2   3      481.98      881.89    641.73 o 
  14   2   3     3650.39     3732.85    862.56 o 
  15   2   3     1938.09       56.41    918.84 o 
 -17   3   3      744.84     1198.73    914.88 o 
 -16   3   3     1592.77     1178.21    950.86 o 
 -15   3   3    12723.99    12584.59   1028.84 o 
 -14   3   3     6420.07     6141.07    802.27 o 
 -13   3   3    21147.97    21069.54    989.54 o 
 -12   3   3     4325.87     3667.64    438.07 o 
 -11   3   3      146.08     -124.74    284.01 o 
 -10   3   3     1458.85     1378.67    246.73 o 
  -9   3   3      645.87      923.11    208.12 o 
  -8   3   3      189.68        5.67    172.29 o 
  -7   3   3      534.15      497.04    213.90 o 
  -6   3   3    11425.84    12730.46    387.46 o 
  -5   3   3   267268.97   278847.88   3147.62 o 
  -4   3   3   106723.02   114187.16   1323.21 o 
  -3   3   3     3066.30     3730.42    189.03 o 
  -2   3   3    33171.25    35570.67    567.87 o 
  -1   3   3   466117.00   467804.16   4808.69 o 
   0   3   3    28346.63    24987.03    391.26 o 
   1   3   3      401.73      182.80     87.97 o 
   2   3   3    35146.64    30352.25    763.24 o 
   3   3   3     3426.69     3206.57    297.16 o 
   4   3   3     3938.66     5008.04    423.55 o 
   5   3   3     2268.52     1954.36    261.42 o 
   6   3   3    16843.51    15880.85    532.58 o 
   7   3   3      189.51      -90.17    255.66 o 
   8   3   3    43062.96    44471.54   1018.46 o 
   9   3   3     4549.93     4270.80    457.30 o 
  10   3   3    10920.89    11820.28    625.21 o 
  11   3   3    46166.41    50200.42   1410.10 o 
  12   3   3     3084.00     2563.59    638.62 o 
  13   3   3      234.63     -257.89    678.48 o 
  14   3   3     3161.88     1897.68    812.76 o 
  15   3   3     1966.38      756.91    830.00 o 
 -17   4   3      782.47     1102.92    831.23 o 
 -16   4   3       19.00     -553.52    689.09 o 
 -15   4   3      733.45      852.46    684.28 o 
 -14   4   3       26.80      334.70    532.67 o 
 -13   4   3      298.08      188.26    429.60 o 
 -12   4   3       17.23     -129.20    367.04 o 
 -11   4   3     6728.27     8337.05    492.00 o 
 -10   4   3       32.17     -136.89    228.21 o 
  -9   4   3    13360.46    14916.21    440.22 o 
  -8   4   3     1313.21     1120.28    210.21 o 
  -7   4   3    24355.53    24276.82    483.28 o 
  -6   4   3    18814.60    18479.38    435.10 o 
  -5   4   3    32313.97    32607.82    580.82 o 
  -4   4   3     2914.11     2580.81    173.50 o 
  -3   4   3      462.55     -129.48    129.48 o 
  -2   4   3     8057.35     6255.52    223.94 o 
  -1   4   3    29783.78    22847.24   1136.77 o 
   0   4   3    44685.23    37388.92    698.78 o 
   1   4   3    14506.93    13735.83    481.60 o 
   2   4   3    35926.09    36167.27    577.37 o 
   3   4   3    71939.27    74530.55   1148.72 o 
   4   4   3    12278.28    12733.51    420.49 o 
   5   4   3    50358.36    54580.34    999.88 o 
   6   4   3     7077.91     8421.81    453.05 o 
   7   4   3     1426.61     2091.22    323.96 o 
   8   4   3     6677.75     7236.53    654.61 o 
   9   4   3     4582.38     5172.13    465.00 o 
  10   4   3       53.82      463.39    418.59 o 
  11   4   3     1580.04     3099.06    556.67 o 
  12   4   3      122.84       67.59    729.50 o 
  13   4   3      497.56      994.74    710.32 o 
  14   4   3     1008.49     -619.85    719.22 o 
  15   4   3     2975.52     3030.17    914.19 o 
 -17   5   3    14365.87    16086.94   2137.06 o 
 -16   5   3     2711.95     2583.90   1058.91 o 
 -15   5   3    11243.54    12376.78   1148.74 o 
 -14   5   3     5055.83     4793.15    783.42 o 
 -13   5   3     8391.04     9116.49    659.30 o 
 -12   5   3      842.25      699.41    389.21 o 
 -11   5   3     1065.41     1002.98    345.53 o 
 -10   5   3     3749.53     4011.32    327.35 o 
  -9   5   3      319.77      -44.55    199.40 o 
  -8   5   3     9680.13     9148.49    355.22 o 
  -7   5   3     6076.93     6150.53    268.69 o 
  -6   5   3    20525.61    18132.81    431.63 o 
  -5   5   3     8063.44     8666.10    275.84 o 
  -4   5   3    58487.72    62470.79    843.59 o 
  -3   5   3     3047.42     3618.22    191.18 o 
  -2   5   3   191811.64   203592.86   2227.77 o 
  -1   5   3    12971.25    13451.44    245.92 o 
   0   5   3    44338.00    40870.63    525.80 o 
   1   5   3    14077.97    12263.58    273.10 o 
   2   5   3      194.44      202.86    141.39 o 
   3   5   3     4770.47     4615.67    268.85 o 
   4   5   3     6225.98     6568.61    429.90 o 
   5   5   3       80.05      658.70    212.94 o 
   6   5   3       25.65       68.21    317.62 o 
   7   5   3     1934.70     1606.45    305.99 o 
   8   5   3     1790.36     2335.05    358.10 o 
   9   5   3       12.08     -120.54    296.36 o 
  10   5   3     9603.23    11177.95    709.61 o 
  11   5   3    63385.44    64729.89   1616.55 o 
  12   5   3    32426.09    34724.94   1940.26 o 
  13   5   3     3776.28     3922.62    927.83 o 
  14   5   3       16.52     -687.29    687.29 o 
  15   5   3        1.39     -719.06    719.06 o 
 -17   6   3     1235.33      177.16    811.84 o 
 -16   6   3     2822.08     2766.54    813.06 o 
 -15   6   3     2918.26     1712.35    723.15 o 
 -14   6   3      729.72      900.30    633.77 o 
 -13   6   3    30123.79    30063.45   1502.94 o 
 -12   6   3      776.58     1487.25    437.86 o 
 -11   6   3     6038.68     6851.13    470.03 o 
 -10   6   3    46662.72    49415.37    914.37 o 
  -9   6   3     9670.91    10013.52    376.39 o 
  -8   6   3    10430.51    11054.64    425.16 o 
  -7   6   3     1891.19     2349.97    205.77 o 
  -6   6   3     6072.71     5423.40    262.13 o 
  -5   6   3    24141.96    22717.03    479.44 o 
  -4   6   3    29812.79    27086.78    720.92 o 
  -3   6   3      599.39      190.15    143.33 o 
  -2   6   3     2259.30     1715.54    118.88 o 
  -1   6   3    31377.55    28093.48    520.57 o 
   0   6   3      246.09      466.09    121.21 o 
   1   6   3     8476.68     9156.97    218.42 o 
   2   6   3    26608.72    25567.62    552.81 o 
   3   6   3    13680.24    14781.75    374.55 o 
   4   6   3   450143.91   457811.34   5575.05 o 
   5   6   3   155311.36   163324.92   2358.59 o 
   6   6   3    33021.50    32056.19    753.17 o 
   7   6   3     6449.03     5910.54    437.68 o 
   8   6   3    27869.79    28050.38    805.58 o 
   9   6   3      481.67      232.70    379.06 o 
  10   6   3     6299.53     6470.56    611.17 o 
  11   6   3     4523.49     4191.56    683.53 o 
  12   6   3        1.23     -529.59    618.71 o 
  13   6   3       17.65      792.17    691.96 o 
  14   6   3     2289.73     2373.82    824.51 o 
  15   6   3       33.90     -110.95    815.00 o 
 -17   7   3    12310.43    11195.12   1156.31 o 
 -16   7   3      341.17     1221.29    720.00 o 
 -15   7   3    10201.07     9849.19   1093.87 o 
 -14   7   3      113.61      388.25    603.71 o 
 -13   7   3    11986.66    11610.23    895.13 o 
 -12   7   3    11864.71    11873.64    780.15 o 
 -11   7   3     2711.59     2191.33    400.61 o 
 -10   7   3      211.36      392.73    269.89 o 
  -9   7   3       93.38      -95.63    197.80 o 
  -8   7   3     4351.23     4099.10    263.14 o 
  -7   7   3    19615.21    20054.36    439.34 o 
  -6   7   3      300.09       92.00    163.69 o 
  -5   7   3   175947.92   173665.73   1952.31 o 
  -4   7   3    13165.02    13169.22    322.38 o 
  -3   7   3    15889.67    16125.52    382.50 o 
  -2   7   3     2494.38     2672.72    138.52 o 
  -1   7   3   133486.00   135755.56   1360.78 o 
   0   7   3    95318.31    89938.20    963.37 o 
   1   7   3    63392.96    58857.44    754.18 o 
   2   7   3    35468.19    32054.12    789.78 o 
   3   7   3       58.19      151.46    170.21 o 
   4   7   3     1411.07     1600.16    187.30 o 
   5   7   3    20556.78    21523.74    564.75 o 
   6   7   3    26073.24    25032.39    660.38 o 
   7   7   3     3693.57     3984.56    365.08 o 
   8   7   3    34222.33    36681.32    916.91 o 
   9   7   3      283.55      214.81    363.09 o 
  10   7   3     9568.30    10247.96    695.25 o 
  11   7   3     7557.93     8492.83    977.98 o 
  12   7   3    13741.07    13651.46   1091.82 o 
  13   7   3     1720.71     1246.49    723.63 o 
  14   7   3     1842.64     2296.73    809.59 o 
  15   7   3      285.02      879.32    805.92 o 
 -17   8   3     1064.10       17.48    769.31 o 
 -16   8   3      859.93      571.66    720.05 o 
 -15   8   3       47.34     -728.44    728.44 o 
 -14   8   3      840.24      540.22    619.32 o 
 -13   8   3      910.31      866.05    583.23 o 
 -12   8   3     4114.55     3471.65    638.58 o 
 -11   8   3    26454.12    29208.64    848.44 o 
 -10   8   3    10739.97    10275.82    488.52 o 
  -9   8   3    12777.23    14389.74    469.17 o 
  -8   8   3     6176.53     6612.89    303.54 o 
  -7   8   3    27375.02    28244.47    522.41 o 
  -6   8   3    33852.89    33914.68    554.88 o 
  -5   8   3    69138.73    65444.57    865.28 o 
  -4   8   3     4640.52     4688.96    247.49 o 
  -3   8   3     1962.41     2141.45    167.29 o 
  -2   8   3      163.22      -37.24    118.35 o 
  -1   8   3    16659.86    16019.86    343.64 o 
   0   8   3   183359.06   171298.19   1676.55 o 
   1   8   3    63013.49    60413.67    723.22 o 
   2   8   3     3707.53     4631.37    218.52 o 
   3   8   3    10802.13    10361.64    427.48 o 
   4   8   3    37181.59    35904.58    551.21 o 
   5   8   3    11252.84    11133.65    358.76 o 
   6   8   3     6477.88     5653.15    351.86 o 
   7   8   3    34384.16    32914.71    811.68 o 
   8   8   3     1174.51      810.44    283.25 o 
   9   8   3       77.36     -389.44    389.44 o 
  10   8   3      613.45      531.92    539.34 o 
  11   8   3     9185.24     9722.53    977.67 o 
  12   8   3     1189.49      945.91   1092.95 o 
  13   8   3      240.41      480.06    677.16 o 
  14   8   3      110.46      -73.47    708.82 o 
  15   8   3     6510.65     5240.53   1118.60 o 
 -17   9   3    46626.37    47841.20   2554.68 o 
 -16   9   3     7209.61     6537.65   1091.61 o 
 -15   9   3     6674.33     5638.67    968.66 o 
 -14   9   3     6776.35     6064.56    942.35 o 
 -13   9   3      580.37      187.05    562.47 o 
 -12   9   3       12.99     -363.77    512.24 o 
 -11   9   3     1628.26     2266.55    439.56 o 
 -10   9   3     9728.79     9771.37    482.63 o 
  -9   9   3      164.70      418.21    222.85 o 
  -8   9   3     4696.71     4943.31    273.57 o 
  -7   9   3     9309.59     9966.21    339.92 o 
  -6   9   3    24059.35    22845.07    437.92 o 
  -5   9   3    15576.30    19141.40    400.85 o 
  -4   9   3    41745.70    47429.27    750.26 o 
  -3   9   3     6934.12     8494.65    218.05 o 
  -2   9   3    53285.09    56240.67    649.50 o 
  -1   9   3    29150.46    30850.73    396.17 o 
   0   9   3   138384.41   134338.25   1258.78 o 
   1   9   3    64558.98    60507.37    696.61 o 
   2   9   3     7311.54     6709.56    216.37 o 
   3   9   3     1734.67     1460.85    178.98 o 
   4   9   3    17877.86    17364.49    364.83 o 
   5   9   3     3923.67     3391.34    236.38 o 
   6   9   3     1037.98     1154.64    215.13 o 
   7   9   3    19093.73    19280.71    621.93 o 
   8   9   3        0.60       59.95    392.42 o 
   9   9   3    18916.94    19648.87    654.48 o 
  10   9   3     1298.18     1561.84    721.70 o 
  11   9   3    23858.77    27362.48   1460.65 o 
  12   9   3    38903.02    39382.42   1715.47 o 
  13   9   3      298.19     -781.72    781.72 o 
  14   9   3     4052.31     4084.36    862.35 o 
  15   9   3       91.05       60.84    805.50 o 
 -17  10   3      275.55      849.05   1014.47 o 
 -16  10   3     5110.84     4714.28   1415.73 o 
 -15  10   3        3.65     -565.81    655.82 o 
 -14  10   3       61.60     -533.24    579.72 o 
 -13  10   3     2703.17     3097.30    677.64 o 
 -12  10   3     1704.83     1713.10    582.37 o 
 -11  10   3     3638.26     3049.89    605.38 o 
 -10  10   3    23447.71    25193.82    698.90 o 
  -9  10   3      486.84      562.53    220.96 o 
  -8  10   3    67761.41    70060.41    971.45 o 
  -7  10   3     1640.69     1964.16    201.66 o 
  -6  10   3    23119.94    22891.38    436.56 o 
  -5  10   3    48431.85    45104.20    737.58 o 
  -4  10   3      297.94      290.93    150.67 o 
  -3  10   3        8.38       93.25    110.49 o 
  -2  10   3     1450.66     1159.48    108.85 o 
  -1  10   3   106584.58   103001.18   1037.48 o 
   0  10   3       40.09      631.81    116.77 o 
   1  10   3    76444.45    76025.54    786.29 o 
   2  10   3    10294.95    10055.11    237.45 o 
   3  10   3     3505.34     3866.91    212.82 o 
   4  10   3   194107.78   198955.45   2339.07 o 
   5  10   3     5567.23     5623.17    225.75 o 
   6  10   3    15669.81    15578.25    448.97 o 
   7  10   3     3989.16     4180.77    276.48 o 
   8  10   3     2627.15     2046.90    381.49 o 
   9  10   3      582.15      854.17    437.76 o 
  10  10   3     7661.07     6813.98    832.95 o 
  11  10   3     4004.36     3011.26    766.19 o 
  12  10   3        2.03     1086.95    754.88 o 
  13  10   3     1365.07     1608.69    859.32 o 
  14  10   3     1420.13     1761.19    814.39 o 
  15  10   3      710.85     -140.65    925.91 o 
 -17  11   3    16576.07    14549.59   1557.24 o 
 -16  11   3     1765.86      829.11    872.97 o 
 -15  11   3    17656.28    18560.04   1793.86 o 
 -14  11   3      169.03       89.30    618.54 o 
 -13  11   3      358.73     1020.10    599.99 o 
 -12  11   3    28163.45    25058.12   1341.75 o 
 -11  11   3      792.18     1327.86    536.21 o 
 -10  11   3       29.75     -373.43    373.43 o 
  -9  11   3      477.07      689.86    232.52 o 
  -8  11   3    23620.55    21949.76    478.02 o 
  -7  11   3    44053.09    43597.84    673.35 o 
  -6  11   3     3009.35     3050.61    200.83 o 
  -5  11   3   126015.79   121059.09   1542.42 o 
  -4  11   3    16573.92    18487.25    415.97 o 
  -3  11   3    98757.19   107446.22   1220.25 o 
  -2  11   3     8830.38     8776.91    209.20 o 
  -1  11   3   457245.81   458839.47   4230.84 o 
   0  11   3   100050.65    95390.02    937.02 o 
   1  11   3     3300.81     2931.73    137.45 o 
   2  11   3    27269.15    26161.52    404.80 o 
   3  11   3       51.99       82.44    157.35 o 
   4  11   3      807.45      962.71    264.37 o 
   5  11   3      649.22      588.97    164.07 o 
   6  11   3    31620.07    29112.40    535.07 o 
   7  11   3     5016.56     4636.58    390.78 o 
   8  11   3    55769.50    56884.77   1165.73 o 
   9  11   3     1752.26     1696.30    440.88 o 
  10  11   3     1092.00      143.66    600.22 o 
  11  11   3      485.53      257.55    661.84 o 
  12  11   3     8586.10     9381.70   1054.43 o 
  13  11   3      130.69      572.58    802.16 o 
  14  11   3     6105.54     7336.27   1125.02 o 
  15  11   3       16.23     1584.45    950.65 o 
 -17  12   3     1768.10      432.48   1143.00 o 
 -16  12   3     4634.14     2943.14   1129.87 o 
 -15  12   3      384.47     -208.79    796.91 o 
 -14  12   3       18.82       87.32    624.66 o 
 -13  12   3      463.35      246.45    563.90 o 
 -12  12   3    30334.37    28756.37   1632.91 o 
 -11  12   3    61414.27    62387.18   1686.42 o 
 -10  12   3    12599.87    14258.34    763.39 o 
  -9  12   3    43156.31    45620.02    886.80 o 
  -8  12   3     5062.06     6416.76    304.96 o 
  -7  12   3    46076.00    45976.13    719.42 o 
  -6  12   3    73265.23    72372.51    939.55 o 
  -5  12   3    82725.32    80199.50   1108.59 o 
  -4  12   3       52.98       91.88    114.15 o 
  -3  12   3     5933.99     5619.86    197.68 o 
  -2  12   3      956.18     1129.21    124.40 o 
  -1  12   3    46527.33    45335.32    675.32 o 
   0  12   3   182537.88   172476.63   1568.32 o 
   1  12   3    36636.38    34257.86    435.13 o 
   2  12   3      455.62      577.22    127.83 o 
   3  12   3    37639.60    36578.41    699.87 o 
   4  12   3   129656.28   134394.17   1766.00 o 
   5  12   3    49633.91    49663.21    757.73 o 
   6  12   3    61640.41    62366.58    856.40 o 
   7  12   3    72000.18    73157.70   1063.09 o 
   8  12   3    21029.77    21315.28   1361.37 o 
   9  12   3      220.70      530.87    445.77 o 
  10  12   3     1844.40     1814.99    505.17 o 
  11  12   3    10393.93     9662.35   1157.84 o 
  12  12   3      241.26      685.37    854.84 o 
  13  12   3      246.99     -285.52   1179.60 o 
  14  12   3      204.64      831.30    865.20 o 
  15  12   3     5294.85     4043.57   1076.75 o 
 -16  13   3     3752.84     5953.92   1530.19 o 
 -15  13   3     1296.28      434.20    922.56 o 
 -14  13   3     6891.35     6009.08    922.49 o 
 -13  13   3        5.55     -472.24    566.04 o 
 -12  13   3       60.80     1720.76    611.12 o 
 -11  13   3      194.40     -102.67    523.62 o 
 -10  13   3    12055.24    10885.29   1605.70 o 
  -9  13   3      230.00      488.95    342.35 o 
  -8  13   3     1377.19     1076.66    213.54 o 
  -7  13   3     1194.64      900.83    218.16 o 
  -6  13   3    42605.94    43356.57    684.66 o 
  -5  13   3    43353.37    43129.68    706.55 o 
  -4  13   3     1220.62     1148.47    159.59 o 
  -3  13   3     8456.55    10459.23    264.61 o 
  -2  13   3    89079.99    92505.68    914.09 o 
  -1  13   3     9952.20    10056.33    229.46 o 
   0  13   3   163884.56   160302.97   1475.26 o 
   1  13   3    24886.22    23087.28    341.72 o 
   2  13   3      894.01      887.15    130.43 o 
   3  13   3      447.96      693.23    226.69 o 
   4  13   3    14699.88    13943.18    383.58 o 
   5  13   3     1985.77     2047.04    257.22 o 
   6  13   3       16.58      470.57    188.10 o 
   7  13   3     9365.29    10499.26    435.70 o 
   8  13   3    22084.80    24098.22    718.65 o 
   9  13   3    13999.87    15151.69    795.49 o 
  10  13   3       97.58      783.81    471.96 o 
  11  13   3    18119.34    20517.45   1447.26 o 
  12  13   3    47705.91    48118.53   4432.03 o 
  13  13   3      321.49     -515.80    891.75 o 
  14  13   3     2179.64     3187.34   1128.59 o 
  15  13   3      603.58      189.34    993.04 o 
 -16  14   3     4607.41     3057.65   1107.04 o 
 -15  14   3      722.58      154.00    906.31 o 
 -14  14   3     1511.72     2608.39    831.05 o 
 -13  14   3       44.53     -103.41    668.82 o 
 -12  14   3    21007.44    17749.94   1132.72 o 
 -11  14   3       26.81      -91.31    565.99 o 
 -10  14   3       82.84     -168.52    967.82 o 
  -9  14   3     3039.44     3514.79    542.01 o 
  -8  14   3     8660.20     8835.19    400.03 o 
  -7  14   3     1752.62     1507.52    212.89 o 
  -6  14   3     1310.67     1363.07    175.70 o 
  -5  14   3    16458.77    16416.71    369.77 o 
  -4  14   3     5015.61     4914.40    220.47 o 
  -3  14   3      434.90      212.65    134.37 o 
  -2  14   3    16056.00    17042.16    290.72 o 
  -1  14   3    62414.78    59589.59    660.51 o 
   0  14   3      514.30     1580.24    136.43 o 
   1  14   3       77.12     1055.66    124.75 o 
   2  14   3        9.80       62.53    121.20 o 
   3  14   3        1.75     -187.53    187.53 o 
   4  14   3     4772.06     4393.45    297.55 o 
   5  14   3     3156.96     3704.31    268.44 o 
   6  14   3    16748.41    16711.30    506.19 o 
   7  14   3     2801.98     3020.09    372.01 o 
   8  14   3     1638.00     1569.87    350.27 o 
   9  14   3      195.66       47.66    341.69 o 
  10  14   3    14460.50    14506.81    832.85 o 
  11  14   3     5669.87     5671.73   1099.29 o 
  12  14   3     1556.80     1018.87    882.23 o 
  13  14   3     7257.95     6277.30   1206.06 o 
  14  14   3     4771.19     4025.82   1774.78 o 
  15  14   3     3848.29     1798.48    979.04 o 
 -16  15   3      745.16     -930.27    930.27 o 
 -15  15   3    16976.18    17510.97   1550.52 o 
 -14  15   3      325.07     -661.50    661.50 o 
 -13  15   3      242.97     -200.57    669.42 o 
 -12  15   3    18825.91    18568.28   1220.39 o 
 -11  15   3      160.92     -554.61    554.61 o 
 -10  15   3      141.25      -73.14    505.53 o 
  -9  15   3      832.64      950.75    447.79 o 
  -8  15   3    24021.73    24175.63    725.86 o 
  -7  15   3    56743.95    56610.99    871.93 o 
  -6  15   3    34551.94    35552.43    597.60 o 
  -5  15   3    79308.66    78963.64   1002.18 o 
  -4  15   3     3538.09     3290.71    193.95 o 
  -3  15   3    21632.68    21777.00    395.05 o 
  -2  15   3    33143.82    32685.80    434.63 o 
  -1  15   3    91518.85    86813.65    905.29 o 
   0  15   3    82145.04    78697.66    783.35 o 
   1  15   3   104381.32   103039.19   1067.39 o 
   2  15   3    28482.23    26443.12    452.69 o 
   3  15   3     1056.19      740.85    223.39 o 
   4  15   3      177.40      345.77    232.19 o 
   5  15   3      471.77      597.05    197.91 o 
   6  15   3    14141.36    13515.84    490.62 o 
   7  15   3     2284.91     1955.20    366.26 o 
   8  15   3    11383.01    12215.32    620.60 o 
   9  15   3     8187.00     8431.12    554.46 o 
  10  15   3      113.88      878.64    536.58 o 
  11  15   3     7743.93     7157.04   1103.72 o 
  12  15   3     8250.87     9570.40   1224.39 o 
  13  15   3     3152.43     3690.06   1115.85 o 
  14  15   3    12328.87    11866.65   1456.48 o 
  15  15   3     1802.55     1676.49    974.33 o 
 -16  16   3     1395.83     1276.90   1066.29 o 
 -15  16   3      984.98      607.11    957.68 o 
 -14  16   3       59.56     -210.14    767.92 o 
 -13  16   3      413.64      624.23    695.47 o 
 -12  16   3    34866.90    36642.86   1414.45 o 
 -11  16   3    55961.21    55907.19   1659.69 o 
 -10  16   3    14713.56    15880.08   1231.62 o 
  -9  16   3    45715.98    47779.04   1416.86 o 
  -8  16   3     2201.54     1739.40    440.88 o 
  -7  16   3    49037.68    50219.46   1128.19 o 
  -6  16   3    41483.62    42263.77    636.65 o 
  -5  16   3    77962.52    77194.98    995.99 o 
  -4  16   3     5550.26     5338.68    227.20 o 
  -3  16   3     7283.86     6960.40    237.80 o 
  -2  16   3     1784.91     1636.13    134.84 o 
  -1  16   3    28830.96    27156.48    402.66 o 
   0  16   3    60820.18    56079.74    607.23 o 
   1  16   3    53810.55    54014.90    643.56 o 
   2  16   3     2132.88     2117.51    171.79 o 
   3  16   3    46206.72    46766.46    875.35 o 
   4  16   3    53315.04    54004.39    974.75 o 
   5  16   3    53435.57    55405.93   1015.39 o 
   6  16   3    64774.45    63160.55   1141.95 o 
   7  16   3    43553.20    42002.64   1005.58 o 
   8  16   3     5995.17     7025.71    543.30 o 
   9  16   3     3133.54     2520.87    462.89 o 
  10  16   3      957.62      556.85    527.29 o 
  11  16   3     3415.34     3090.15    933.69 o 
  12  16   3       15.98      672.77    896.14 o 
  13  16   3        5.43     1336.30    974.09 o 
  14  16   3     2557.59     1658.99   1112.53 o 
  15  16   3     3140.93     1776.33   1165.40 o 
 -16  17   3      285.72     -406.33    989.35 o 
 -15  17   3       85.22      -48.87    954.50 o 
 -14  17   3     2895.95     1760.19    822.14 o 
 -13  17   3     5280.31     3616.16    836.92 o 
 -12  17   3      460.08     -378.97    624.90 o 
 -11  17   3      531.87      108.25    549.04 o 
 -10  17   3    10078.33     8815.55    784.96 o 
  -9  17   3     6357.04     6548.22    682.64 o 
  -8  17   3     3976.42     3616.36    491.09 o 
  -7  17   3     1229.12     1578.83    283.39 o 
  -6  17   3     2022.18     1780.42    175.32 o 
  -5  17   3    93753.01    93937.06   1174.21 o 
  -4  17   3     1462.36     1585.68    184.36 o 
  -3  17   3    10279.46    11425.09    289.78 o 
  -2  17   3    13874.88    13069.89    281.31 o 
  -1  17   3    63419.96    59638.35    646.85 o 
   0  17   3   153627.58   150342.80   1384.03 o 
   1  17   3     6698.06     6223.37    193.31 o 
   2  17   3     1349.76      890.12    153.00 o 
   3  17   3      145.68      398.29    203.54 o 
   4  17   3     1826.81     1417.07    280.08 o 
   5  17   3     2436.62     1720.44    298.37 o 
   6  17   3     4443.30     4705.48    422.75 o 
   7  17   3      600.63      781.91    370.24 o 
   8  17   3    18690.26    20132.59    789.69 o 
   9  17   3     4145.33     4833.04    516.37 o 
  10  17   3     1827.33     1769.61    590.95 o 
  11  17   3    14299.04    15101.03   1361.32 o 
  12  17   3    50050.52    52135.11   2263.67 o 
  13  17   3      536.24      -32.37    975.85 o 
  14  17   3      449.74     1385.52   1097.28 o 
 -16  18   3     5097.98     4816.11   1510.36 o 
 -15  18   3      988.59     -877.09    877.09 o 
 -14  18   3     1926.56      740.93    788.45 o 
 -13  18   3    11773.94    10034.06   1030.10 o 
 -12  18   3    23889.94    22467.82   1285.82 o 
 -11  18   3      257.65     -530.04    530.04 o 
 -10  18   3       32.74     -242.23    565.10 o 
  -9  18   3    17610.30    20242.39    987.15 o 
  -8  18   3     9304.52     7752.23    603.88 o 
  -7  18   3     8343.58     8277.33    394.97 o 
  -6  18   3       92.25      536.96    191.37 o 
  -5  18   3       43.42      215.36    195.31 o 
  -4  18   3       59.42      -39.96    153.87 o 
  -3  18   3      462.33      294.84    145.98 o 
  -2  18   3    10656.12    11527.43    249.18 o 
  -1  18   3    38481.01    37425.97    455.90 o 
   0  18   3      960.24     2216.36    160.41 o 
   1  18   3     3720.16     4668.70    221.41 o 
   2  18   3      575.38     1084.29    166.33 o 
   3  18   3    15895.65    17123.24    465.61 o 
   4  18   3    22111.27    24860.23    589.18 o 
   5  18   3     1308.00     1019.72    293.58 o 
   6  18   3    17876.27    17213.10    652.77 o 
   7  18   3    23806.06    25129.86   1300.89 o 
   8  18   3     3575.49     3645.10    514.49 o 
   9  18   3        5.22      111.80    428.46 o 
  10  18   3     9186.67     9392.55    835.57 o 
  11  18   3     4552.72     4128.19   1458.96 o 
  12  18   3     2412.37     3115.19   1020.98 o 
  13  18   3    12132.05    11259.41   2206.69 o 
  14  18   3     8821.48     5258.35   1240.11 o 
 -16  19   3     1153.40      242.83   1006.54 o 
 -15  19   3     9977.68     9881.97   1631.16 o 
 -14  19   3     4692.12     4472.72   1332.84 o 
 -13  19   3      619.39      282.44    712.25 o 
 -12  19   3    10708.57    10239.24    990.83 o 
 -11  19   3     1221.51     1458.03    605.71 o 
 -10  19   3     2677.24     1995.49    600.38 o 
  -9  19   3     1341.56      458.96    580.80 o 
  -8  19   3    10312.83    10595.46    636.43 o 
  -7  19   3    66330.83    65462.43   1297.11 o 
  -6  19   3    47763.77    48561.05    878.96 o 
  -5  19   3    31498.42    31500.29    560.59 o 
  -4  19   3    35293.58    36933.40    555.98 o 
  -3  19   3    24247.46    24835.65    414.10 o 
  -2  19   3    48203.31    48854.77    566.12 o 
  -1  19   3    51675.16    51409.43    575.32 o 
   0  19   3   109005.66   107851.11   1078.70 o 
   1  19   3   110681.91   109016.71   1104.05 o 
   2  19   3    32101.00    31767.50    569.08 o 
   3  19   3     8861.93     8769.77    371.30 o 
   4  19   3       24.32      333.43    237.21 o 
   5  19   3      724.75      966.98    304.30 o 
   6  19   3    12452.80    13046.92    593.79 o 
   7  19   3    12841.27    11924.69    651.03 o 
   8  19   3      571.13      583.01    418.73 o 
   9  19   3    11311.48    12195.59    690.79 o 
  10  19   3     6796.73     7336.95    786.65 o 
  11  19   3      333.15     -144.53    822.75 o 
  12  19   3     3794.95     2339.76   1040.27 o 
  13  19   3     2784.36     2901.63   1168.00 o 
  14  19   3    19153.14    14037.86   1584.32 o 
 -16  20   3       46.27     -828.90    978.73 o 
 -15  20   3       46.82    -1134.17   1491.56 o 
 -14  20   3     1341.74     -718.26    739.91 o 
 -13  20   3      168.34     -691.03    691.03 o 
 -12  20   3    28435.27    29409.64   2419.72 o 
 -11  20   3    51725.34    52312.04   1781.44 o 
 -10  20   3     9954.33    10605.56    844.87 o 
  -9  20   3    26787.06    27757.98    920.22 o 
  -8  20   3     6538.32     6479.55    536.33 o 
  -7  20   3    31423.36    31457.89    862.02 o 
  -6  20   3     1036.28      660.55    242.35 o 
  -5  20   3    42315.97    40948.70    645.22 o 
  -4  20   3     3521.99     3736.12    224.31 o 
  -3  20   3     4701.68     4127.68    186.37 o 
  -2  20   3     4726.77     5006.13    186.13 o 
  -1  20   3    48367.34    48004.57    590.13 o 
   0  20   3    29731.15    28899.26    462.88 o 
   1  20   3    21978.37    22568.17    416.76 o 
   2  20   3    27800.92    28645.14    505.62 o 
   3  20   3    29715.28    30976.54    712.29 o 
   4  20   3    22570.65    23241.78    598.15 o 
   5  20   3    57110.07    57783.86   1107.08 o 
   6  20   3    65009.79    64436.83   1328.33 o 
   7  20   3    66148.57    65014.76   1466.19 o 
   8  20   3       86.63      -50.30    420.54 o 
   9  20   3      617.80      240.53    688.42 o 
  10  20   3     1426.23     1999.31    846.95 o 
  11  20   3      795.17     1016.36    888.08 o 
  12  20   3     1257.58     2339.69   1607.34 o 
  13  20   3      318.94      -28.32    975.27 o 
  14  20   3    10167.38     8561.51   1609.49 o 
 -16  21   3     2720.39      390.38   1512.05 o 
 -15  21   3      765.21     -226.70    949.60 o 
 -14  21   3     3413.39     3060.65    900.80 o 
 -13  21   3    12244.50    10247.13   1389.66 o 
 -12  21   3       24.02      524.03    680.81 o 
 -11  21   3     7954.76     8660.94    910.07 o 
 -10  21   3     7956.88     7700.60    775.06 o 
  -9  21   3     6133.10     5690.59    745.87 o 
  -8  21   3      118.94     -183.04    401.40 o 
  -7  21   3      543.65      406.21    352.55 o 
  -6  21   3        3.54     -177.98    241.43 o 
  -5  21   3   159149.97   164148.72   1965.12 o 
  -4  21   3       26.72      332.66    172.64 o 
  -3  21   3     3963.85     4144.83    185.68 o 
  -2  21   3    58247.61    59772.20    687.44 o 
  -1  21   3   131956.56   132852.08   1386.86 o 
   0  21   3    59645.11    59380.32    711.57 o 
   1  21   3     1249.33      723.45    159.74 o 
   2  21   3    17379.80    17036.12    364.10 o 
   3  21   3     7250.41     7073.41    576.55 o 
   4  21   3    12234.91    11748.51    493.69 o 
   5  21   3    13986.96    13571.41    602.59 o 
   6  21   3    11267.38    12019.40    657.15 o 
   7  21   3     1584.85     1523.52    472.27 o 
   8  21   3    41900.13    41599.55   1160.58 o 
   9  21   3     4186.52     3379.26    645.65 o 
  10  21   3      657.78     1406.51    866.67 o 
  11  21   3      129.68     -243.70    835.69 o 
  12  21   3    35745.31    34641.60   1974.85 o 
  13  21   3     3310.54     1659.20   1058.41 o 
  14  21   3      675.07     -716.36   1133.08 o 
 -15  22   3      698.89      -86.09   1001.15 o 
 -14  22   3      352.65       81.20    816.70 o 
 -13  22   3    34760.21    30964.95   1569.87 o 
 -12  22   3     2091.72     1743.57    754.18 o 
 -11  22   3      980.27     1810.89    711.06 o 
 -10  22   3     9183.46    10102.90    727.08 o 
  -9  22   3    85879.89    89609.85   1841.72 o 
  -8  22   3     2838.31     2607.64    480.93 o 
  -7  22   3     8367.74     8326.69    539.18 o 
  -6  22   3     3949.05     3846.58    337.07 o 
  -5  22   3     1185.72      946.59    185.69 o 
  -4  22   3      986.14     1101.10    201.06 o 
  -3  22   3     6396.87     6480.75    223.43 o 
  -2  22   3     4146.77     4338.46    219.36 o 
  -1  22   3    16263.38    17228.19    362.21 o 
   0  22   3     1674.90     2361.12    190.63 o 
   1  22   3     9546.57    10279.81    292.57 o 
   2  22   3    22015.75    23532.99    539.90 o 
   3  22   3     2637.79     3172.63    381.81 o 
   4  22   3    62048.66    63362.36   1174.19 o 
   5  22   3      750.48      561.00    319.43 o 
   6  22   3      358.71      700.51    436.37 o 
   7  22   3    16452.69    18423.10    796.50 o 
   8  22   3    24990.17    24233.24   1062.81 o 
   9  22   3      720.01      683.97    759.28 o 
  10  22   3     5511.18     3927.41    954.07 o 
  11  22   3     5494.12     3053.24   1007.83 o 
  12  22   3     4365.80     3235.31   1072.24 o 
  13  22   3    15889.16    12736.75   1505.37 o 
  14  22   3     1593.79       -8.37   1055.32 o 
 -15  23   3     2318.09     1720.05   1064.40 o 
 -14  23   3    11325.95     9323.74   1319.85 o 
 -13  23   3     5886.49     5739.72    967.29 o 
 -12  23   3     1484.20     1902.70    758.88 o 
 -11  23   3     2126.34     2262.63    726.18 o 
 -10  23   3     2382.03     1813.37    545.78 o 
  -9  23   3      179.77      394.10    432.98 o 
  -8  23   3     6996.57     5482.95    551.86 o 
  -7  23   3    49463.25    48795.89   1094.85 o 
  -6  23   3    44075.84    43332.67    881.40 o 
  -5  23   3     9639.17    10470.13    340.74 o 
  -4  23   3    64026.56    67176.84    930.26 o 
  -3  23   3    41691.52    41320.41    581.92 o 
  -2  23   3     4689.58     5583.83    242.80 o 
  -1  23   3    12464.58    12275.39    323.61 o 
   0  23   3    55367.94    55782.08    712.39 o 
   1  23   3    82378.13    82180.42   1042.00 o 
   2  23   3    20774.74    19956.01    509.01 o 
   3  23   3    10811.65     9979.75    516.17 o 
   4  23   3      106.09      -57.16    334.11 o 
   5  23   3     5814.99     5138.37    433.49 o 
   6  23   3     1605.31     1798.69    471.08 o 
   7  23   3      829.93      997.73    454.31 o 
   8  23   3    18690.25    18103.08   1148.96 o 
   9  23   3     5327.95     5066.03    957.01 o 
  10  23   3      540.99      325.58    794.90 o 
  11  23   3    11250.75    12439.58   1341.76 o 
  12  23   3      248.35      933.78    984.57 o 
  13  23   3     4204.06     3584.47   1166.08 o 
  14  23   3     7612.02     5012.96   1276.52 o 
 -15  24   3      720.48      835.57   1254.30 o 
 -14  24   3     1407.57      786.64    942.71 o 
 -13  24   3      287.00     2230.41    834.50 o 
 -12  24   3    48860.21    49445.07   2124.68 o 
 -11  24   3     6472.29     5075.60    852.06 o 
 -10  24   3    11636.05    11979.44    947.64 o 
  -9  24   3     1036.94     1043.87    429.44 o 
  -8  24   3     4668.29     4774.42    475.17 o 
  -7  24   3    24057.32    23617.02    770.18 o 
  -6  24   3      126.65      -60.45    309.90 o 
  -5  24   3     1216.02     1445.31    243.42 o 
  -4  24   3      120.42      298.50    224.42 o 
  -3  24   3    20671.56    19618.01    393.58 o 
  -2  24   3    10773.23    10516.10    315.27 o 
  -1  24   3     6197.64     6240.08    257.18 o 
   0  24   3     2764.58     3389.54    215.33 o 
   1  24   3     6098.04     6254.41    271.86 o 
   2  24   3     1293.32      842.29    239.98 o 
   3  24   3    18393.97    19693.35    695.13 o 
   4  24   3     9702.28    10419.17    560.46 o 
   5  24   3    32330.48    30989.40    983.37 o 
   6  24   3    30416.04    33348.89   1031.93 o 
   7  24   3    36855.31    39036.71   1277.15 o 
   8  24   3      525.35      284.77    613.46 o 
   9  24   3      528.26     1153.47    802.94 o 
  10  24   3     1425.66     1790.05    859.13 o 
  11  24   3      122.22     -775.57    847.47 o 
  12  24   3     4314.75     3147.64   1081.46 o 
  13  24   3       76.19      951.88   1049.79 o 
 -15  25   3     5032.02     4411.06   1533.07 o 
 -14  25   3     1533.30      919.22    956.89 o 
 -13  25   3     9418.73     9083.82   1090.77 o 
 -12  25   3        7.79     -679.76    679.76 o 
 -11  25   3     9922.93     9694.87    993.05 o 
 -10  25   3     2716.90     3018.83    589.96 o 
  -9  25   3     4864.26     4480.44    730.73 o 
  -8  25   3       41.76       79.81    371.67 o 
  -7  25   3      866.88      234.38    376.03 o 
  -6  25   3     1283.48     1088.62    365.81 o 
  -5  25   3    83256.66    81855.86   1335.86 o 
  -4  25   3     8303.88     8989.33    387.39 o 
  -3  25   3    16601.85    17550.32    464.40 o 
  -2  25   3    25360.36    26489.78    485.14 o 
  -1  25   3    82071.10    83479.77    988.49 o 
   0  25   3    16027.15    17334.64    383.41 o 
   1  25   3       61.34      183.81    186.46 o 
   2  25   3    13496.20    12279.66    504.77 o 
   3  25   3     8313.18     8912.11    524.30 o 
   4  25   3     5365.12     5418.01    491.46 o 
   5  25   3    13057.74    11016.74    639.09 o 
   6  25   3    16069.40    16494.54    759.58 o 
   7  25   3     4599.42     5739.46    810.57 o 
   8  25   3    22915.89    22417.37   2035.20 o 
   9  25   3     1069.47      144.31    768.98 o 
  10  25   3     4197.85     3842.84    987.56 o 
  11  25   3     3987.89     5513.21   1117.60 o 
  12  25   3    14217.52    17432.97   1707.41 o 
  13  25   3     4089.95     1889.99   1073.42 o 
 -15  26   3      789.81      292.66   1291.49 o 
 -14  26   3     2954.04     4515.69   1188.75 o 
 -13  26   3    38120.29    37540.52   1733.26 o 
 -12  26   3       57.44       59.45    698.02 o 
 -11  26   3     2847.52     1649.63    803.73 o 
 -10  26   3    22789.75    21413.69   1260.43 o 
  -9  26   3    71916.13    73015.58   1800.75 o 
  -8  26   3     2126.08     2447.45    545.44 o 
  -7  26   3    15161.60    16680.26    783.82 o 
  -6  26   3    40793.39    39518.41    983.95 o 
  -5  26   3     1242.03      927.28    340.06 o 
  -4  26   3       94.28      265.87    244.15 o 
  -3  26   3    20962.10    21065.43    530.71 o 
  -2  26   3     2241.21     2222.75    219.93 o 
  -1  26   3      375.68     1645.39    213.14 o 
   0  26   3     4559.73     4787.20    272.83 o 
   1  26   3    30774.34    31213.39    655.91 o 
   2  26   3     2492.43     3117.15    406.02 o 
   3  26   3    12101.54    13277.48    603.56 o 
   4  26   3    41363.32    42680.07   1132.39 o 
   5  26   3     7366.03     8262.25    677.05 o 
   6  26   3      850.75     1340.91    521.73 o 
   7  26   3    34230.12    33037.79   1408.75 o 
   8  26   3    25863.27    27407.69   1455.51 o 
   9  26   3     3859.59     3349.21    922.67 o 
  10  26   3     2339.76     1738.83    950.91 o 
  11  26   3      503.26     -429.45   1012.57 o 
  12  26   3     3607.95     2705.13   1093.81 o 
  13  26   3     7656.90     6344.80   1333.37 o 
 -14  27   3    16063.64    15803.23   3099.99 o 
 -13  27   3    11719.60    10876.06   1354.41 o 
 -12  27   3        0.04     -178.07    715.63 o 
 -11  27   3     4087.66     2337.14    782.51 o 
 -10  27   3     1202.36     1435.67    704.98 o 
  -9  27   3     1790.58      778.59    619.42 o 
  -8  27   3     5773.75     5421.22    789.40 o 
  -7  27   3    11390.52    11775.53    650.36 o 
  -6  27   3    52395.21    54753.34   1210.41 o 
  -5  27   3      273.80      110.33    451.95 o 
  -4  27   3    45340.68    45677.00    895.27 o 
  -3  27   3    13617.65    15080.57    500.19 o 
  -2  27   3      100.31      359.47    181.47 o 
  -1  27   3      266.00      133.10    202.28 o 
   0  27   3    53728.89    54912.77    793.37 o 
   1  27   3    38097.78    40187.16    821.21 o 
   2  27   3      138.34      -76.05    371.65 o 
   3  27   3    14134.23    13949.81    632.48 o 
   4  27   3      275.45      454.68    409.39 o 
   5  27   3    10217.16    10130.27    643.27 o 
   6  27   3     4871.74     4208.19   1069.88 o 
   7  27   3     2733.55     3915.75    768.86 o 
   8  27   3    18563.29    15354.03   1277.85 o 
   9  27   3     2669.13     2493.48    922.95 o 
  10  27   3     3030.46     4375.87   1025.60 o 
  11  27   3     7030.23     6692.08   1195.35 o 
  12  27   3     2712.95     3141.27   1086.98 o 
  13  27   3     2355.38     3135.06   1142.18 o 
 -14  28   3      768.60     1599.67   1338.29 o 
 -13  28   3     2193.29     1523.19   1003.16 o 
 -12  28   3    34392.54    33878.57   1626.00 o 
 -11  28   3     4815.32     4226.88    970.53 o 
 -10  28   3     3455.94     2986.54    773.01 o 
  -9  28   3     5085.69     3897.26    761.48 o 
  -8  28   3     6052.30     5789.06    778.31 o 
  -7  28   3     4893.30     5376.09    611.72 o 
  -6  28   3     2786.25     3466.80    561.99 o 
  -5  28   3     2763.83     2643.57    417.44 o 
  -4  28   3     2180.70     1870.16    346.46 o 
  -3  28   3    26059.21    25765.17    643.00 o 
  -2  28   3    15238.85    15607.72    493.42 o 
  -1  28   3     1992.34     1775.10    249.24 o 
   0  28   3     4407.93     5450.06    308.64 o 
   1  28   3      152.32      342.27    275.84 o 
   2  28   3       84.07     -118.22    351.50 o 
   3  28   3     1804.98     2106.87    415.56 o 
   4  28   3     1058.01      967.68    445.82 o 
   5  28   3     8208.11    11268.00    758.36 o 
   6  28   3    14360.80    15760.37   1059.20 o 
   7  28   3    44636.31    43275.59   1628.58 o 
   8  28   3     1181.08     2019.65    838.41 o 
   9  28   3      360.47     2049.13    868.63 o 
  10  28   3     3340.81     1230.33   1291.38 o 
  11  28   3      844.50     -630.00    850.78 o 
  12  28   3     5719.90     3621.74   1393.93 o 
  13  28   3      100.53     -974.93    974.93 o 
 -14  29   3       48.61    -1068.10   1912.61 o 
 -13  29   3     4042.02     5186.72   1508.25 o 
 -12  29   3     3510.78     4024.19    892.97 o 
 -11  29   3    10758.56     8626.17   1003.76 o 
 -10  29   3       19.52      283.42    654.42 o 
  -9  29   3     8338.97     7833.64    880.49 o 
  -8  29   3     2420.02     1734.68   1169.25 o 
  -7  29   3     2436.93     2275.38    628.24 o 
  -6  29   3     6906.08     6281.37    776.22 o 
  -5  29   3    19792.22    21138.43    755.29 o 
  -4  29   3      119.50      680.88    332.79 o 
  -3  29   3     2788.53     3434.57    329.30 o 
  -2  29   3    27657.29    29334.73    669.35 o 
  -1  29   3    36006.15    36862.16    666.42 o 
   0  29   3     2501.17     2853.15    324.02 o 
   1  29   3     1954.78     1967.92    348.71 o 
   2  29   3     6019.67     6859.67    510.35 o 
   3  29   3    20719.80    20782.44    839.01 o 
   4  29   3      949.67     1483.17    474.41 o 
   5  29   3    11741.59    11037.82   1128.82 o 
   6  29   3    27493.02    26614.77   1617.49 o 
   7  29   3    16797.83    18727.90   1734.76 o 
   8  29   3     9898.57    11120.99   1631.07 o 
   9  29   3     1652.32     2159.43    898.47 o 
  10  29   3     3251.13     3796.03   1037.36 o 
  11  29   3    11136.36    13031.42   2700.59 o 
  12  29   3      485.83    -1000.32   1401.68 o 
 -14  30   3     3731.12     3842.25   1533.68 o 
 -13  30   3    23902.82    23755.65   4131.99 o 
 -12  30   3      107.32      810.26    895.77 o 
 -11  30   3      602.68     1071.62    741.34 o 
 -10  30   3    21565.81    22654.81   1666.13 o 
  -9  30   3    35664.94    36219.66   1483.13 o 
  -8  30   3     3554.98     2611.52    752.51 o 
  -7  30   3    13330.29    13875.91    974.55 o 
  -6  30   3    22301.21    22535.29   1114.06 o 
  -5  30   3     9502.23     9906.20    701.01 o 
  -4  30   3    15166.31    15638.87    627.90 o 
  -3  30   3    31562.65    28613.52    742.49 o 
  -2  30   3     7653.51     7437.60    395.62 o 
  -1  30   3     2902.27     2477.35    314.94 o 
   0  30   3    22516.66    23565.18    664.10 o 
   1  30   3    62414.16    62169.74   1301.68 o 
   2  30   3      941.95     1014.20    411.51 o 
   3  30   3    14603.68    16079.94    848.11 o 
   4  30   3    42216.05    44204.06   1332.24 o 
   5  30   3     1417.98     2317.46    632.57 o 
   6  30   3     2086.09     1290.02    656.72 o 
   7  30   3    16485.85    16937.06   1294.24 o 
   8  30   3    23847.71    22835.92   1659.62 o 
   9  30   3     3511.68     2364.41    919.93 o 
  10  30   3      218.29      588.15    921.14 o 
  11  30   3      103.78     -831.91    831.91 o 
  12  30   3      267.24      374.23    961.62 o 
 -13  31   3     6911.01     4480.73   1556.11 o 
 -12  31   3     1092.73     2563.50   1319.18 o 
 -11  31   3     5737.93     5373.46   1436.99 o 
 -10  31   3     3249.71     2388.18    778.41 o 
  -9  31   3     1171.34     1738.29    700.81 o 
  -8  31   3     1916.15      926.07    787.81 o 
  -7  31   3      488.21     1089.22    809.88 o 
  -6  31   3    44788.76    45749.29   1531.68 o 
  -5  31   3      182.65     1072.07    478.99 o 
  -4  31   3     2569.07     3478.52    561.42 o 
  -3  31   3     1597.73     2360.83    379.52 o 
  -2  31   3      192.52      680.52    310.33 o 
  -1  31   3     2604.36     3152.30    412.94 o 
   0  31   3    13659.13    14572.69    520.55 o 
   1  31   3     2963.80     3379.70    449.56 o 
   2  31   3     6766.03     7441.74    608.09 o 
   3  31   3     7945.49     7705.74    865.12 o 
   4  31   3      139.50      621.11    643.10 o 
   5  31   3     9779.38    11724.47    931.74 o 
   6  31   3     2904.36     3190.05   1057.46 o 
   7  31   3     4153.73     4187.21    926.97 o 
   8  31   3    23797.84    24463.76   1567.38 o 
   9  31   3     2683.35     2588.00   1140.29 o 
  10  31   3     1854.86     3830.59   1070.94 o 
  11  31   3     5470.56     5656.48   1197.23 o 
  12  31   3     5601.86     5316.77   1209.10 o 
 -13  32   3     1135.19     1344.47   1363.43 o 
 -12  32   3    15797.69    21020.86   2132.37 o 
 -11  32   3      441.79      463.51    757.50 o 
 -10  32   3       20.41      803.17    721.05 o 
  -9  32   3     5160.39     3904.83   1066.52 o 
  -8  32   3     3267.50     4422.48    788.95 o 
  -7  32   3     5027.09     6184.92   1084.75 o 
  -6  32   3     8462.76     8546.71    998.09 o 
  -5  32   3    10061.18     9684.43    832.35 o 
  -4  32   3     1561.60     1525.84    490.81 o 
  -3  32   3     4896.57     4267.56    458.17 o 
  -2  32   3      500.24      276.95    336.81 o 
  -1  32   3     2654.98     2565.37    396.56 o 
   0  32   3    20367.42    20829.14    688.91 o 
   1  32   3      801.01      673.24    374.23 o 
   2  32   3       10.43      -39.90    404.63 o 
   3  32   3     6501.55     6753.90    657.89 o 
   4  32   3       65.55      911.53    564.66 o 
   5  32   3      797.27      861.48   1118.27 o 
   6  32   3    13902.59    18174.60   1161.01 o 
   7  32   3    31204.04    32729.63   1693.01 o 
   8  32   3     1315.91     -189.38    918.35 o 
   9  32   3     3541.81     4634.03   1034.30 o 
  10  32   3     6904.11     6748.17   1195.20 o 
  11  32   3     2417.70     2839.58   1081.65 o 
  12  32   3    11049.72     9404.87   1415.88 o 
 -13  33   3     2204.17     -171.47   1260.07 o 
 -12  33   3     2132.56     2532.61   1360.06 o 
 -11  33   3     4465.80     2665.25   1298.77 o 
 -10  33   3        4.76      620.74    699.11 o 
  -9  33   3     4944.86     4467.18    826.29 o 
  -8  33   3    13311.16    12172.87    999.36 o 
  -7  33   3     1182.64     1538.14    655.10 o 
  -6  33   3    10485.17    10215.58    858.50 o 
  -5  33   3    10750.91    12156.71    943.80 o 
  -4  33   3    10004.38    11625.76    732.36 o 
  -3  33   3     1142.18     1834.18    410.70 o 
  -2  33   3     6746.17     7256.68    508.67 o 
  -1  33   3    13682.44    13917.50    622.29 o 
   0  33   3       21.77      505.55    381.77 o 
   1  33   3        5.01      866.80    432.96 o 
   2  33   3    19147.64    20194.63   1159.64 o 
   3  33   3    57255.15    54174.48   1521.46 o 
   4  33   3     4921.41     7574.80   1391.35 o 
   5  33   3     4506.31     6092.27   1935.08 o 
   6  33   3    19796.09    22524.73   1460.85 o 
   7  33   3    15034.37    14950.62   1292.36 o 
   8  33   3     3180.33     3945.78   1363.77 o 
   9  33   3     7489.21     6069.40   1373.29 o 
  10  33   3     6620.43     8423.29   2004.93 o 
  11  33   3     8134.63     7516.60   1256.89 o 
 -13  34   3    21771.46    17274.23   2190.87 o 
 -12  34   3     1896.81     3427.31   1622.02 o 
 -11  34   3      218.88    -1118.64   1118.64 o 
 -10  34   3     4299.53     4005.88    988.31 o 
  -9  34   3    17673.83    18836.74   1212.21 o 
  -8  34   3      840.99     1117.50    677.64 o 
  -7  34   3    14411.01    15739.54   1079.94 o 
  -6  34   3    21961.67    21280.81   1147.15 o 
  -5  34   3    13079.04    12307.39    917.86 o 
  -4  34   3    21659.18    20530.71   1065.10 o 
  -3  34   3    28692.65    27938.50   1190.08 o 
  -2  34   3    12150.56    11454.45    730.51 o 
  -1  34   3    11302.38    10910.92   1399.48 o 
   0  34   3     4175.36     4616.88    527.66 o 
   1  34   3    46938.24    50052.27   1289.24 o 
   2  34   3      602.06     1194.96    573.08 o 
   3  34   3      117.78     2209.90    987.92 o 
   4  34   3    44236.42    45674.34   1794.15 o 
   5  34   3      746.66     1007.81    754.38 o 
   6  34   3     1744.68      916.57    881.50 o 
   7  34   3      881.57      832.59    837.74 o 
   8  34   3     7067.07     8588.33   1627.63 o 
   9  34   3     5093.56     4636.38   1082.37 o 
  10  34   3      999.39      829.15    948.14 o 
  11  34   3     1800.08     1383.81   1022.62 o 
 -12  35   3     6622.04     4746.09   2351.16 o 
 -11  35   3     5187.57     4036.14   1430.64 o 
 -10  35   3     2868.95     2122.59   1587.43 o 
  -9  35   3     2008.69     2759.53   1500.19 o 
  -8  35   3     4084.74     3981.37    866.35 o 
  -7  35   3     4859.15     4699.95    812.29 o 
  -6  35   3    20555.86    21460.49   2027.63 o 
  -5  35   3       54.77      488.89    755.57 o 
  -4  35   3     1889.76     2287.81    606.91 o 
  -3  35   3      571.55     1246.83    482.66 o 
  -2  35   3     4717.45     5684.96    754.55 o 
  -1  35   3       67.01     1000.53    644.17 o 
   0  35   3     3395.12     3666.36    640.72 o 
   1  35   3      715.75      991.07    619.78 o 
   2  35   3    23227.22    24200.86   1189.61 o 
   3  35   3       24.86     -150.17    649.01 o 
   4  35   3      928.89     3259.70   1321.78 o 
   5  35   3     6789.65     7894.33   1050.25 o 
   6  35   3     4930.15     3204.87    926.53 o 
   7  35   3        2.77     -120.20   1011.96 o 
   8  35   3    32299.42    33127.69   2713.98 o 
   9  35   3      248.79        2.57    874.33 o 
  10  35   3       65.05     -872.91    872.91 o 
  11  35   3     7393.00     8602.76   1511.39 o 
 -12  36   3     2399.55     2489.47   1376.57 o 
 -11  36   3      187.63      896.85   1311.72 o 
 -10  36   3      719.58     1383.11   1351.68 o 
  -9  36   3     9116.81    10011.12   3359.04 o 
  -8  36   3     1390.68     1987.73    826.66 o 
  -7  36   3    12662.68    13828.48   1228.00 o 
  -6  36   3     4180.94     4309.21    758.74 o 
  -5  36   3    29481.62    29781.48   1297.43 o 
  -4  36   3      498.75      388.55    657.03 o 
  -3  36   3      416.16     -127.19    607.79 o 
  -2  36   3       52.05      109.37    508.80 o 
  -1  36   3     7383.48     7389.37    886.17 o 
   0  36   3    33218.23    33253.93   1501.78 o 
   1  36   3      478.61      665.16    745.48 o 
   2  36   3     1848.27     2729.98    577.89 o 
   3  36   3     3789.37     5915.97   1308.22 o 
   4  36   3      296.02     1031.43    744.65 o 
   5  36   3      104.73      371.22    717.61 o 
   6  36   3     5621.63     7149.74   1041.28 o 
   7  36   3     5023.12     5885.93   1063.17 o 
   8  36   3      169.81     1564.14    908.53 o 
   9  36   3      510.13     -673.52   1651.17 o 
  10  36   3     5639.27     4889.57   1150.25 o 
 -12  37   3      142.12     -453.53   1309.24 o 
 -11  37   3     1376.24     1311.24   1303.14 o 
 -10  37   3     2498.15     1809.24   1753.39 o 
  -9  37   3     2856.23     2154.77   1600.84 o 
  -8  37   3     6230.03     4718.60   1043.82 o 
  -7  37   3       30.92      771.89   1392.03 o 
  -6  37   3     5385.68     6755.94   1138.61 o 
  -5  37   3     1190.58     2033.59    786.04 o 
  -4  37   3      287.93      685.26    698.25 o 
  -3  37   3     5959.98     6293.50    878.70 o 
  -2  37   3     3573.77     3636.61    999.72 o 
  -1  37   3     1303.47     1563.68    667.44 o 
   0  37   3     1075.36     2005.39    891.11 o 
   1  37   3     2373.06     4130.82   1066.34 o 
   2  37   3     8880.80     6336.97   1868.49 o 
   3  37   3    25786.96    25577.39   1468.23 o 
   4  37   3     1439.32       96.45    821.36 o 
   5  37   3     2222.57     2960.63    891.77 o 
   6  37   3     2137.90     1738.22   1147.84 o 
   7  37   3     5111.50     5150.90   1188.18 o 
   8  37   3     4078.48     5960.55   1605.02 o 
   9  37   3    13269.85    13398.89   1437.33 o 
  10  37   3      909.57       76.43    951.65 o 
 -11  38   3      818.50     -365.93   1274.56 o 
 -10  38   3     2182.58     2023.25   1332.33 o 
  -9  38   3    10216.04     7397.62   1510.58 o 
  -8  38   3     2351.16     1694.75   1235.38 o 
  -7  38   3    14168.36    15484.47   1851.41 o 
  -6  38   3    30142.48    32245.04   3801.39 o 
  -5  38   3    22149.40    20934.57   1399.80 o 
  -4  38   3    19274.26    18384.49   3364.74 o 
  -3  38   3    13092.17    12853.81   1426.63 o 
  -2  38   3    28353.80    28340.95   1957.52 o 
  -1  38   3    36597.05    33490.91   2061.67 o 
   0  38   3     1717.50     1680.51    923.86 o 
   1  38   3    68289.49    66105.12   2904.02 o 
   2  38   3      478.11     1134.62    849.34 o 
   3  38   3      125.02     -129.72    855.94 o 
   4  38   3    28964.81    31399.73   1644.32 o 
   5  38   3    13998.68    15262.33   1728.11 o 
   6  38   3     1200.80     1766.96    884.19 o 
   7  38   3      825.74     1687.97   1377.39 o 
   8  38   3     1100.71      669.54    881.91 o 
   9  38   3     4330.88     3536.58   1529.70 o 
  10  38   3     2354.23     3043.21   1101.99 o 
 -11  39   3     1186.43    -1186.75   1186.75 o 
 -10  39   3       58.30    -1422.71   1422.71 o 
  -9  39   3     1357.25      533.21   1522.02 o 
  -8  39   3    11426.44    12215.12   1695.59 o 
  -7  39   3    11295.54    10886.06   1200.16 o 
  -6  39   3     3959.76     4734.47    964.09 o 
  -5  39   3      824.91     1556.38    798.90 o 
  -4  39   3     2783.08     2999.85   1027.63 o 
  -3  39   3     7333.15     8846.06   1311.68 o 
  -2  39   3    17523.23    17881.61   1655.70 o 
  -1  39   3      152.79      797.58    862.89 o 
   0  39   3      131.46     -266.67   1086.65 o 
   1  39   3      386.26     1603.16    966.72 o 
   2  39   3    42724.08    40881.01   2295.21 o 
   3  39   3     4241.10     1468.96    954.28 o 
   4  39   3     5859.87     5847.10    993.72 o 
   5  39   3     3877.24     3308.35    953.64 o 
   6  39   3     3138.80     2328.06    969.25 o 
   7  39   3       87.98      387.69    853.94 o 
   8  39   3    33024.71    35229.24   2015.13 o 
   9  39   3     3614.94     3959.25   1121.34 o 
 -10  40   3      620.82     -499.14   1660.87 o 
  -9  40   3     8388.72    10823.29   1777.78 o 
  -8  40   3       41.51     -723.43   1119.49 o 
  -7  40   3     6979.59     4555.12   1331.66 o 
  -6  40   3     2741.05     4543.86    960.18 o 
  -5  40   3    18389.68    20553.11   1791.68 o 
  -4  40   3      563.54     1491.35    941.74 o 
  -3  40   3      120.66     1720.39    948.24 o 
  -2  40   3      194.84      788.85   1686.00 o 
  -1  40   3    10545.56    10866.15   4110.70 o 
   0  40   3    29587.32    31390.33   2139.84 o 
   1  40   3     2495.90     4233.08   1140.83 o 
   2  40   3       13.52     1158.80   1111.62 o 
   3  40   3     2937.82     2703.45   1020.77 o 
   4  40   3     3663.78     2901.08   1030.88 o 
   5  40   3     4186.58     3902.46   1187.01 o 
   6  40   3      648.47      101.13    816.36 o 
   7  40   3      298.76     2292.19    949.92 o 
   8  40   3      500.20     1896.35    981.45 o 
   9  40   3       20.49     -372.98   1349.90 o 
 -10  41   3       30.58     1312.03   1385.55 o 
  -9  41   3     4913.09     4331.73   1464.36 o 
  -8  41   3     6340.38     5646.04   1492.69 o 
  -7  41   3       10.48    -1086.33   1086.33 o 
  -6  41   3     7164.80     8499.56   1626.61 o 
  -5  41   3     4950.74     4765.86   1181.05 o 
  -4  41   3      175.05     1097.47   1074.12 o 
  -3  41   3     6176.40     8448.19   1375.63 o 
  -2  41   3      454.76     1085.25   2229.06 o 
  -1  41   3      299.18     2407.16   1170.30 o 
   0  41   3     7344.07     8655.51   1377.97 o 
   1  41   3      281.29     2383.48   1055.42 o 
   2  41   3     3259.46     3368.60   1089.16 o 
   3  41   3    16351.61    15830.91   1884.17 o 
   4  41   3      121.24     1110.83    941.24 o 
   5  41   3      401.74      331.04   1793.96 o 
   6  41   3      691.69      656.95   1338.94 o 
   7  41   3     4986.38     3338.78   1123.89 o 
   8  41   3      346.78      128.60   1627.67 o 
  -9  42   3     1438.27     1206.44   1339.53 o 
  -8  42   3       49.19    -1231.21   1231.21 o 
  -7  42   3     4001.80      939.80   1199.41 o 
  -6  42   3    10088.94     3147.93   1759.14 o 
  -5  42   3    25669.68    29186.64   3700.19 o 
  -4  42   3    39860.60    39815.53   2420.66 o 
  -3  42   3     9988.66    10625.57   1474.06 o 
  -2  42   3    23656.77    24671.75   2247.52 o 
  -1  42   3    43583.49    42291.56   5629.74 o 
   0  42   3      395.29      767.96    975.91 o 
   1  42   3    27160.02    27411.30   2352.29 o 
   2  42   3     5419.08     6930.59   1338.26 o 
   3  42   3      761.83     3283.38   1107.09 o 
   4  42   3     8558.22     8770.87   1613.91 o 
   5  42   3     4475.02     5210.13   1989.91 o 
   6  42   3      695.85     1197.31    911.74 o 
   7  42   3      904.58      849.52   1913.61 o 
   8  42   3        3.34     -707.56    936.73 o 
  -9  43   3      481.46      306.82   1267.08 o 
  -8  43   3     7722.45     5823.20   1529.68 o 
  -7  43   3    13329.20    13716.07   2648.00 o 
  -6  43   3       29.52      141.08   1465.24 o 
  -5  43   3      121.01     2191.95   1711.48 o 
  -4  43   3     8070.64     9556.62   2235.96 o 
  -3  43   3     2687.01     1537.91   3119.70 o 
  -2  43   3    11631.78    12398.23   1604.37 o 
  -1  43   3     1427.45     3191.80   1160.61 o 
   0  43   3        1.77      705.55    986.03 o 
   1  43   3     2764.66     3093.16   1164.42 o 
   2  43   3    32887.79    30465.75   2224.23 o 
   3  43   3    10024.76     9413.89   2603.35 o 
   4  43   3      173.77      179.61    964.67 o 
   5  43   3      418.84     2097.83   1067.66 o 
   6  43   3     3386.19     1268.14   1495.46 o 
   7  43   3       62.20      985.38    946.65 o 
  -8  44   3      403.29    -1097.53   1290.77 o 
  -7  44   3     1538.87     4587.65   1986.38 o 
  -6  44   3      113.20      648.58   1593.75 o 
  -5  44   3     9858.09    10716.71   2423.91 o 
  -4  44   3     1381.62     3884.66   1591.92 o 
  -3  44   3     1147.86      343.06    941.32 o 
  -2  44   3     1536.05     3428.60   1142.27 o 
  -1  44   3     5229.92     6064.88   1318.44 o 
   0  44   3     6886.80     9072.23   1493.85 o 
   1  44   3     4374.24     3760.67   2376.21 o 
   2  44   3       34.28     1499.34   1008.74 o 
   3  44   3     1039.26     3734.36   1203.48 o 
   4  44   3      434.53     2206.61   1117.52 o 
   5  44   3     5322.60     5659.82   3326.84 o 
   6  44   3      976.51     1592.81   1151.36 o 
   7  44   3      759.19      433.97   1752.08 o 
  -8  45   3     4654.17     6407.73   2344.87 o 
  -7  45   3      430.81      588.28   1694.90 o 
  -6  45   3     5202.33     4421.13   1961.83 o 
  -5  45   3     3718.07     5460.60   2029.16 o 
  -4  45   3      414.61     2058.74   1635.32 o 
  -3  45   3       19.51     -718.68    978.08 o 
  -2  45   3       67.92      357.55    981.85 o 
  -1  45   3     3313.68     3982.77   1259.34 o 
   0  45   3    12969.24    13659.62   1728.86 o 
   1  45   3       52.26     1389.15   1048.75 o 
   2  45   3     1355.59     1473.84   1069.71 o 
   3  45   3     7787.85     7630.82   1430.58 o 
   4  45   3      736.75      545.45   1239.59 o 
   5  45   3     6741.84     3896.63   1228.18 o 
   6  45   3     8462.39    10121.20   1568.51 o 
  -7  46   3      396.71      121.61   1578.09 o 
  -6  46   3      891.74     -257.91   1631.13 o 
  -5  46   3    20510.02    14341.99   2735.82 o 
  -4  46   3    25605.94    21429.93   3084.04 o 
  -3  46   3     2734.24     2715.71   1198.99 o 
  -2  46   3    11131.43    13221.99   1710.07 o 
  -1  46   3    33736.36    32256.38   2403.24 o 
   0  46   3      856.43      725.58   1026.08 o 
   1  46   3    14673.94    14692.82   1805.43 o 
   2  46   3     4856.89     7130.50   1439.58 o 
   3  46   3      381.88     1376.13   1124.93 o 
   4  46   3     1509.49     1908.90   1258.04 o 
   5  46   3     4151.40     5037.98   1316.65 o 
  -6  47   3     1745.65      931.36   1774.26 o 
  -5  47   3       69.36      103.79   1605.28 o 
  -4  47   3     7820.74     8390.18   2282.89 o 
  -3  47   3     5719.31     5127.78   2056.15 o 
  -2  47   3    16602.82    19461.04   2011.59 o 
  -1  47   3      220.50      666.04   1101.96 o 
   0  47   3      661.06     1955.30   1173.85 o 
   1  47   3     4518.49     6954.98   1489.65 o 
   2  47   3    41122.36    41588.43   4148.23 o 
   3  47   3    10907.64     9030.21   3622.21 o 
   4  47   3      273.26     2305.18   1174.23 o 
  -5  48   3     4085.08     2171.28   1853.40 o 
  -4  48   3      118.60    -1374.74   1374.74 o 
  -3  48   3     7221.57     4415.83   1998.94 o 
  -2  48   3     2080.59     2843.23   1842.52 o 
  -1  48   3     1225.42     2588.43   2300.53 o 
   0  48   3     1061.65     1601.58   2295.59 o 
   1  48   3     6889.02     6215.17   1519.49 o 
   2  48   3      934.08     2284.47   1187.59 o 
   3  48   3     1613.61     2731.88   1190.53 o 
  -3  49   3      273.87     -114.87   1560.15 o 
  -2  49   3     1580.48     1835.68   1729.44 o 
  -1  49   3     5428.95     5324.50   1964.22 o 
   0  49   3     2728.04     4769.37   2329.47 o 
   1  49   3       16.88     1031.13   1789.75 o 
   2  49   3       23.50     2254.80   1180.14 o 
 -17   0   4     6259.03     4771.38   1485.54 o 
 -16   0   4     1172.55     1626.83   1133.68 o 
 -15   0   4      709.10     -440.93    674.70 o 
 -14   0   4     3240.40     2174.00    676.22 o 
 -13   0   4    12250.27    11765.17    930.50 o 
 -12   0   4   108700.59   111380.35   2350.61 o 
 -11   0   4    33425.90    33535.64   1022.12 o 
 -10   0   4    67093.41    68330.99   1442.56 o 
  -9   0   4    16804.92    17736.41    657.02 o 
  -8   0   4   118726.65   131885.47   2217.92 o 
  -7   0   4    28013.26    29120.44    997.40 o 
  -6   0   4   544800.75   556918.56   7896.22 o 
  -5   0   4   773167.50   794446.19  12116.13 o 
  -4   0   4    21247.55    20337.67    693.78 o 
  -3   0   4     9922.53     9218.07    483.23 o 
  -2   0   4     5386.22     3988.81    455.87 o 
  -1   0   4      168.24      192.70    126.92 o 
   0   0   4    11985.60     7461.62    782.14 o 
   1   0   4    46274.21    38100.80    847.93 o 
   2   0   4   147157.22   133431.13   2448.86 o 
   3   0   4    56208.36    51945.00   1138.38 o 
   4   0   4    50134.36    51605.97   1227.75 o 
   5   0   4   254571.77   266177.97   4807.64 o 
   6   0   4    18713.14    19102.41    798.48 o 
   7   0   4    40894.67    42525.99   1281.70 o 
   8   0   4    13116.86    15375.13   1691.60 o 
   9   0   4    56635.52    55812.10   2227.51 o 
  10   0   4     9583.84     8993.67   1020.28 o 
  11   0   4    17819.76    17197.94   1514.02 o 
  12   0   4    10616.59    11095.80   1235.94 o 
  13   0   4     2507.33     1875.02    930.34 o 
  14   0   4       79.11     1313.80   1245.03 o 
  15   0   4     8862.49     5911.99   1800.94 o 
 -17   1   4    10800.50     9389.20   1269.45 o 
 -16   1   4     1051.77      763.52    714.71 o 
 -15   1   4     3690.40     2807.62    559.23 o 
 -14   1   4    27412.19    28956.92    962.33 o 
 -13   1   4    21470.68    23334.97    836.23 o 
 -12   1   4    51608.70    54579.38   1179.44 o 
 -11   1   4     9575.28     9517.46    414.34 o 
 -10   1   4    15364.85    15032.55    458.38 o 
  -9   1   4       18.84      157.25    196.16 o 
  -8   1   4     2301.39     3414.25    302.49 o 
  -7   1   4     2118.60     1950.68    216.20 o 
  -6   1   4    71892.45    70003.72   1119.68 o 
  -5   1   4   194379.11   194895.05   2412.17 o 
  -4   1   4     5884.11     7561.32    252.18 o 
  -3   1   4    15932.19    18766.13    480.23 o 
  -2   1   4    36895.88    39981.99    570.62 o 
  -1   1   4    28942.38    31859.76    415.36 o 
   0   1   4   111126.15   105424.88   2288.63 o 
   1   1   4    77438.16    75922.16    930.25 o 
   2   1   4    46776.14    41864.60    886.65 o 
   3   1   4    17378.58    14725.90    448.88 o 
   4   1   4     5706.58     6051.03    311.76 o 
   5   1   4    11339.59    11788.85    524.35 o 
   6   1   4      321.71      575.14    243.51 o 
   7   1   4     2276.61     1873.98    311.73 o 
   8   1   4     2245.16     2060.16    354.46 o 
   9   1   4    25826.43    24723.03    780.91 o 
  10   1   4     5540.49     5697.05    550.64 o 
  11   1   4    48340.95    48994.58   1425.61 o 
  12   1   4    34965.46    39879.54   1384.58 o 
  13   1   4     5334.53     5969.09    811.18 o 
  14   1   4       24.69      174.86    836.43 o 
  15   1   4     9946.53    10123.21   1642.00 o 
 -17   2   4       58.21     -758.67    792.50 o 
 -16   2   4       10.75     -308.36    682.33 o 
 -15   2   4       97.71     -324.42    560.03 o 
 -14   2   4        1.69      248.93    424.51 o 
 -13   2   4      497.13      389.83    421.02 o 
 -12   2   4      893.80     2253.73    410.11 o 
 -11   2   4       30.28      295.07    278.60 o 
 -10   2   4     9576.11    10392.84    421.78 o 
  -9   2   4     3614.04     4209.82    300.66 o 
  -8   2   4     4387.60     5499.48    321.51 o 
  -7   2   4     2172.95     1703.34    226.39 o 
  -6   2   4      446.46      884.61    190.84 o 
  -5   2   4    58542.53    63193.59    893.90 o 
  -4   2   4    21971.02    21828.13    442.18 o 
  -3   2   4        0.68     -151.04    151.04 o 
  -2   2   4      654.54      -44.30    122.63 o 
  -1   2   4      272.10      -29.07     86.94 o 
   0   2   4     4157.71     3032.98    246.91 o 
   1   2   4     3505.42     2908.44    353.13 o 
   2   2   4    72542.86    71404.66   1637.49 o 
   3   2   4      446.97      263.40    161.58 o 
   4   2   4      172.69      275.34    151.16 o 
   5   2   4    12333.10    15516.17    505.66 o 
   6   2   4     4785.53     5287.32    478.81 o 
   7   2   4     4518.49     4050.31    406.44 o 
   8   2   4       10.27     -256.89    439.16 o 
   9   2   4      864.86      848.75    364.65 o 
  10   2   4     1316.83     1271.11    458.94 o 
  11   2   4      350.06      269.55    651.88 o 
  12   2   4      477.93     1197.41    613.38 o 
  13   2   4        0.68      377.30    820.79 o 
  14   2   4       10.80     -715.17    715.17 o 
  15   2   4      280.03      595.66    931.97 o 
 -17   3   4     8619.64     8692.89   1019.39 o 
 -16   3   4     7450.05     6089.32   1051.20 o 
 -15   3   4      436.99      658.70    577.06 o 
 -14   3   4    22288.22    24337.06    892.69 o 
 -13   3   4     9234.46     9205.44    650.28 o 
 -12   3   4    48413.71    48752.49   1051.67 o 
 -11   3   4     7675.87     7028.82    422.82 o 
 -10   3   4     3863.96     4304.57    313.54 o 
  -9   3   4     1195.84     1181.95    230.70 o 
  -8   3   4     3206.19     3327.02    264.47 o 
  -7   3   4     3773.34     3089.09    256.32 o 
  -6   3   4    91104.14    89921.62   1204.89 o 
  -5   3   4   325967.25   328196.78   3509.51 o 
  -4   3   4    54197.12    56472.77    787.43 o 
  -3   3   4    12316.27    13437.83    342.64 o 
  -2   3   4    39144.60    41463.09    651.93 o 
  -1   3   4     1695.89     2316.66    135.40 o 
   0   3   4    11693.93    11825.95    288.37 o 
   1   3   4   138417.56   129105.11   1648.01 o 
   2   3   4   404610.22   383149.53   4986.07 o 
   3   3   4    23254.12    20414.18    841.67 o 
   4   3   4     2591.47     2655.81    376.02 o 
   5   3   4    20615.82    20790.63    576.75 o 
   6   3   4       38.45       -1.27    233.05 o 
   7   3   4       42.15      341.36    282.31 o 
   8   3   4     1392.13      957.93    317.93 o 
   9   3   4     9590.24    10575.17    564.95 o 
  10   3   4     5338.48     5967.84    683.30 o 
  11   3   4    26180.77    27810.57   1625.54 o 
  12   3   4    67617.27    69819.89   1782.32 o 
  13   3   4     4199.89     5483.76    902.69 o 
  14   3   4       53.74     -713.21    713.21 o 
  15   3   4     2574.41     2643.67   1037.39 o 
 -17   4   4     1533.99     2023.80    820.58 o 
 -16   4   4       46.55      550.92    833.66 o 
 -15   4   4      107.69      168.59    568.14 o 
 -14   4   4     5142.36     4557.85    700.07 o 
 -13   4   4     7112.30     6397.26    847.65 o 
 -12   4   4    71234.85    68562.63   1284.00 o 
 -11   4   4    51993.72    52088.79    977.44 o 
 -10   4   4    96392.34   100182.28   1539.04 o 
  -9   4   4      747.08      709.95    220.80 o 
  -8   4   4    30612.11    31464.79    675.37 o 
  -7   4   4    39979.11    42997.50    735.53 o 
  -6   4   4   495754.41   508664.06   5322.78 o 
  -5   4   4   535204.63   537753.88   5347.61 o 
  -4   4   4     5581.42     5329.99    216.42 o 
  -3   4   4      111.26      356.39    167.51 o 
  -2   4   4        2.25      -93.33     93.33 o 
  -1   4   4     1760.55     1380.95    115.69 o 
   0   4   4     5667.55     4553.43    189.97 o 
   1   4   4    24621.87    19497.19    415.32 o 
   2   4   4   105706.74   100376.21   1454.12 o 
   3   4   4   129928.06   125321.71   1944.63 o 
   4   4   4    24651.04    24171.56    563.02 o 
   5   4   4   169926.06   177921.83   2373.45 o 
   6   4   4    50425.57    50800.02   1016.14 o 
   7   4   4    55258.81    57226.84   1152.24 o 
   8   4   4     7142.43     8173.54    505.38 o 
   9   4   4    47472.56    47458.72   1547.98 o 
  10   4   4     4744.82     5038.66    566.51 o 
  11   4   4    18456.62    19532.92    968.57 o 
  12   4   4     8796.75    10053.73    961.94 o 
  13   4   4     1061.26      206.77    699.00 o 
  14   4   4      643.27     -515.60    724.33 o 
  15   4   4     7275.63     6783.30   1060.47 o 
 -17   5   4    10864.26    12337.09   1162.28 o 
 -16   5   4      753.58      472.13    979.27 o 
 -15   5   4     6836.80     8482.83    890.49 o 
 -14   5   4    27265.64    27815.12   1260.93 o 
 -13   5   4    11477.11    13876.43    735.53 o 
 -12   5   4    27890.68    29041.78    972.14 o 
 -11   5   4    13537.46    13406.73    561.47 o 
 -10   5   4    22683.45    22902.49    587.66 o 
  -9   5   4      688.87      895.98    216.81 o 
  -8   5   4      324.85      330.50    193.34 o 
  -7   5   4     1503.13     1143.41    208.47 o 
  -6   5   4    54781.96    50894.20    753.44 o 
  -5   5   4   115074.08   113792.77   1349.61 o 
  -4   5   4     2071.92     2556.34    174.19 o 
  -3   5   4    44782.45    48600.49    697.93 o 
  -2   5   4    12528.63    13899.74    270.90 o 
  -1   5   4   178679.30   188498.88   1990.73 o 
   0   5   4      198.65      125.46    141.42 o 
   1   5   4     6529.59     6918.02    346.58 o 
   2   5   4    12003.21    12677.67    366.03 o 
   3   5   4    77234.27    69843.78   1103.54 o 
   4   5   4     4798.08     4517.67    201.02 o 
   5   5   4      209.64      286.75    182.32 o 
   6   5   4     2566.17     3067.00    255.06 o 
   7   5   4     6684.95     6556.48    430.97 o 
   8   5   4      768.59     1018.23    331.74 o 
   9   5   4    42689.80    43059.95   1192.52 o 
  10   5   4     5114.11     5354.26    624.83 o 
  11   5   4    34674.11    37584.61   1270.46 o 
  12   5   4    54430.73    54618.48   1917.52 o 
  13   5   4     5326.63     5047.47    878.32 o 
  14   5   4      327.69      477.44    774.54 o 
  15   5   4    19593.79    20420.56   1594.74 o 
 -17   6   4      549.62     -731.45    731.45 o 
 -16   6   4      738.79     1860.11    760.42 o 
 -15   6   4      796.07       67.06    644.76 o 
 -14   6   4      437.82      454.70    587.29 o 
 -13   6   4      979.06      603.51    509.83 o 
 -12   6   4     3464.56     3836.93    499.06 o 
 -11   6   4      785.93     1072.10    332.15 o 
 -10   6   4    65417.43    69310.39   1082.10 o 
  -9   6   4       25.45      108.46    192.76 o 
  -8   6   4    36505.41    37085.55    678.36 o 
  -7   6   4    14366.90    15387.36    427.02 o 
  -6   6   4    27551.77    27972.01    516.06 o 
  -5   6   4    22769.74    24155.86    515.55 o 
  -4   6   4    25640.51    25604.61    443.93 o 
  -3   6   4     4931.87     4608.07    328.97 o 
  -2   6   4     1183.68     1022.65    121.80 o 
  -1   6   4     1107.80      556.15    145.04 o 
   0   6   4     3316.23     2917.03    199.94 o 
   1   6   4     8947.88     8678.84    298.71 o 
   2   6   4    23080.73    21102.44    499.98 o 
   3   6   4    37849.41    37818.03    702.14 o 
   4   6   4     8836.65    10080.17    302.65 o 
   5   6   4    28760.56    31976.02    673.89 o 
   6   6   4    19309.43    20255.78    525.88 o 
   7   6   4    29706.63    30658.50    688.04 o 
   8   6   4    11955.34    12108.32    588.76 o 
   9   6   4    17490.52    18687.38    823.42 o 
  10   6   4      763.68      914.17    484.66 o 
  11   6   4     1412.09     1761.15    669.89 o 
  12   6   4     1009.28     1563.37    690.52 o 
  13   6   4      711.75       -8.59    708.97 o 
  14   6   4      343.63      549.61    768.51 o 
  15   6   4      769.04     1005.95    846.49 o 
 -17   7   4      956.86     -707.36    707.36 o 
 -16   7   4    17984.50    19915.67   1264.72 o 
 -15   7   4    11236.04    13491.10   1033.18 o 
 -14   7   4     1033.40      590.18    607.64 o 
 -13   7   4    10062.02     9910.17    844.35 o 
 -12   7   4    42130.20    43375.70   1128.03 o 
 -11   7   4     2618.38     2828.17    456.62 o 
 -10   7   4     1122.46     1554.14    288.84 o 
  -9   7   4      242.09      138.74    206.94 o 
  -8   7   4      683.45      632.45    198.67 o 
  -7   7   4     1675.95     1645.41    203.49 o 
  -6   7   4    11606.37    11499.86    399.78 o 
  -5   7   4   132351.00   128899.87   2312.22 o 
  -4   7   4    24303.68    25821.34    472.80 o 
  -3   7   4      238.80      100.24    123.54 o 
  -2   7   4   127751.25   135906.81   1483.43 o 
  -1   7   4    93329.53    96478.38   1085.56 o 
   0   7   4    45113.04    47609.80    577.08 o 
   1   7   4   229694.66   228130.27   2401.38 o 
   2   7   4    57507.20    51986.25    811.56 o 
   3   7   4     5705.49     5212.54    235.67 o 
   4   7   4      328.22      435.54    182.45 o 
   5   7   4      208.07      134.50    226.44 o 
   6   7   4      207.42      -95.14    218.13 o 
   7   7   4       12.42      176.14    224.69 o 
   8   7   4     9775.40     9469.85    435.93 o 
   9   7   4      866.06     1440.54    345.16 o 
  10   7   4     1411.43     1215.62    554.53 o 
  11   7   4    17771.15    17640.98   1338.30 o 
  12   7   4    40363.46    42683.04   1588.29 o 
  13   7   4    10906.88    11260.04   1132.48 o 
  14   7   4      257.44      648.85    762.93 o 
  15   7   4      618.37      334.55   1024.25 o 
 -17   8   4        6.73     -309.46    738.52 o 
 -16   8   4       45.13     -418.35    788.78 o 
 -15   8   4      872.89      245.79    628.23 o 
 -14   8   4        6.29     -150.03    575.25 o 
 -13   8   4     9097.21     7872.19    939.19 o 
 -12   8   4    79465.76    82101.89   1793.29 o 
 -11   8   4    38885.34    38243.46   1053.93 o 
 -10   8   4    51523.46    53565.61    955.27 o 
  -9   8   4      659.73      607.69    210.23 o 
  -8   8   4     3359.29     3145.49    257.20 o 
  -7   8   4     1772.09     1354.41    199.52 o 
  -6   8   4   346279.22   347537.59   3727.38 o 
  -5   8   4   196899.14   194171.59   2269.66 o 
  -4   8   4     8775.56     8652.14    288.95 o 
  -3   8   4    10606.37    10203.23    263.16 o 
  -2   8   4     1053.75     1112.30    117.51 o 
  -1   8   4     5444.11     5267.95    177.93 o 
   0   8   4    39210.93    35524.77    469.07 o 
   1   8   4    17284.87    15086.90    460.91 o 
   2   8   4     3142.83     2458.36    231.54 o 
   3   8   4    31036.84    28351.13    530.35 o 
   4   8   4   111993.53   116033.75   1546.56 o 
   5   8   4     9728.46     8895.65    311.95 o 
   6   8   4    46832.36    47540.00    875.51 o 
   7   8   4    15171.22    15139.67    498.04 o 
   8   8   4    16424.94    17142.34    618.71 o 
   9   8   4    11541.74    12109.02    575.59 o 
  10   8   4     2631.94     2241.22    695.18 o 
  11   8   4     8572.72     9334.34   1002.64 o 
  12   8   4     3284.12     2612.21    748.17 o 
  13   8   4      102.33      416.39    724.21 o 
  14   8   4       40.81     -603.47    739.91 o 
  15   8   4     5282.32     5037.66   1173.71 o 
 -17   9   4    19586.21    20165.89   1726.72 o 
 -16   9   4     1348.71     1001.58    737.87 o 
 -15   9   4     2546.08     1729.80    721.69 o 
 -14   9   4    14219.72    15535.37   1043.01 o 
 -13   9   4    12918.55    15580.66    989.63 o 
 -12   9   4    12529.43    13307.39    982.06 o 
 -11   9   4      532.54      638.23    360.06 o 
 -10   9   4    10578.01    10441.87    486.20 o 
  -9   9   4     1503.36     1133.17    236.32 o 
  -8   9   4      337.15      340.20    185.30 o 
  -7   9   4       22.79      204.29    168.15 o 
  -6   9   4   102548.80    96804.04   1220.47 o 
  -5   9   4    15912.46    15059.23    398.64 o 
  -4   9   4      768.68     1077.93    173.13 o 
  -3   9   4    20050.88    20738.16    337.75 o 
  -2   9   4    76607.79    77590.27    789.39 o 
  -1   9   4   295937.25   302656.88   3034.31 o 
   0   9   4    17573.08    17125.24    293.94 o 
   1   9   4    28507.89    30981.65    453.18 o 
   2   9   4     1569.31     2203.21    162.53 o 
   3   9   4    29155.53    25495.31    502.67 o 
   4   9   4    22864.16    23274.62    692.57 o 
   5   9   4     1157.24     1069.83    189.40 o 
   6   9   4     1913.00     1753.60    190.11 o 
   7   9   4    13404.58    12769.94    476.16 o 
   8   9   4      486.36     1085.40    338.90 o 
   9   9   4    12295.64    12498.70    782.44 o 
  10   9   4       60.05      903.23    651.93 o 
  11   9   4    36655.90    37592.89   1613.36 o 
  12   9   4    16627.79    18701.23   1166.74 o 
  13   9   4     9733.47    12849.59   1080.37 o 
  14   9   4       34.29     -216.03    751.64 o 
  15   9   4    22700.48    23308.25   1488.87 o 
 -17  10   4     1297.17      524.80    901.35 o 
 -16  10   4      265.79       -4.56    827.88 o 
 -15  10   4       12.74     -235.52    635.36 o 
 -14  10   4        3.09      523.69    616.14 o 
 -13  10   4     1054.00      150.76    578.66 o 
 -12  10   4    14009.69    15007.56    922.15 o 
 -11  10   4      581.01      104.94    478.48 o 
 -10  10   4    77570.57    79635.45   1773.43 o 
  -9  10   4    31807.06    33141.91    658.37 o 
  -8  10   4    65527.21    67011.92    940.03 o 
  -7  10   4    35581.79    38354.12    641.55 o 
  -6  10   4    49293.80    51300.78    793.51 o 
  -5  10   4     1423.02     1293.54    189.68 o 
  -4  10   4     4032.70     3359.89    205.10 o 
  -3  10   4      412.80      264.38    124.98 o 
  -2  10   4     1503.07     1528.30    125.72 o 
  -1  10   4    25181.49    23102.61    340.30 o 
   0  10   4        4.44       63.33    118.88 o 
   1  10   4    16223.71    15397.17    290.63 o 
   2  10   4     3088.56     2804.81    142.48 o 
   3  10   4   108246.72   103658.61   1398.96 o 
   4  10   4     2359.81     2645.77    192.28 o 
   5  10   4    25816.46    24956.62    482.74 o 
   6  10   4    53003.65    55093.55    838.96 o 
   7  10   4    37404.86    38377.13    728.78 o 
   8  10   4    37138.07    37295.94    809.85 o 
   9  10   4     9502.93     9158.36    619.84 o 
  10  10   4     6887.00     7524.03   1132.72 o 
  11  10   4     9196.38     9916.03   1009.60 o 
  12  10   4      837.90      910.08    767.17 o 
  13  10   4      238.23      345.30    721.55 o 
  14  10   4      488.03     -443.96    736.37 o 
  15  10   4     4079.83     2340.76   1042.72 o 
 -17  11   4      104.42     -752.95    868.33 o 
 -16  11   4    25680.10    27690.31   1433.71 o 
 -15  11   4    16440.14    18201.73   1163.93 o 
 -14  11   4     9226.30    10007.27    905.80 o 
 -13  11   4    12291.41    13568.17   1354.57 o 
 -12  11   4    17299.64    16819.58    972.60 o 
 -11  11   4      470.97     -174.39    458.24 o 
 -10  11   4    11298.97    10344.95    487.66 o 
  -9  11   4     1949.60     1956.13    262.95 o 
  -8  11   4     6649.33     6148.06    287.12 o 
  -7  11   4     5593.59     4754.80    251.94 o 
  -6  11   4    16571.63    17016.12    409.24 o 
  -5  11   4     9474.14     9508.15    363.72 o 
  -4  11   4    32002.59    33849.88    538.22 o 
  -3  11   4    42116.36    45170.65    607.56 o 
  -2  11   4    21350.41    21496.04    377.75 o 
  -1  11   4   280372.78   284008.13   2586.60 o 
   0  11   4    68024.00    71171.93    764.44 o 
   1  11   4   207420.50   203273.70   2008.47 o 
   2  11   4    47467.25    43727.89    664.83 o 
   3  11   4     8253.64     7544.88    280.58 o 
   4  11   4     4472.58     4721.50    221.42 o 
   5  11   4     1077.75     1674.12    200.66 o 
   6  11   4     3777.41     3634.57    343.71 o 
   7  11   4      542.46      783.80    223.53 o 
   8  11   4    20238.88    20480.69    649.49 o 
   9  11   4      267.22      154.68    417.35 o 
  10  11   4      577.25       61.62    451.04 o 
  11  11   4       64.23      566.32    729.21 o 
  12  11   4     8569.51     7492.95   1004.00 o 
  13  11   4     9353.77    10573.76   1628.19 o 
  14  11   4     5233.40     2958.81   1012.90 o 
  15  11   4       26.35      655.85    944.90 o 
 -17  12   4     1015.80     -793.69   1095.25 o 
 -16  12   4      911.50     -364.12    838.97 o 
 -15  12   4       85.83     -642.60    642.60 o 
 -14  12   4      334.77     -132.61    594.72 o 
 -13  12   4     3173.92     2602.50    832.62 o 
 -12  12   4    44940.16    42962.70   1422.09 o 
 -11  12   4    15947.21    18466.20    958.34 o 
 -10  12   4     2480.59     2168.72    463.42 o 
  -9  12   4      236.56     -263.56    263.56 o 
  -8  12   4     4872.29     5064.21    292.87 o 
  -7  12   4     4864.27     5100.15    263.20 o 
  -6  12   4   139288.45   141352.59   1783.55 o 
  -5  12   4    67536.80    68342.61   1032.74 o 
  -4  12   4     3117.06     3223.80    164.28 o 
  -3  12   4    10541.37    10647.07    260.22 o 
  -2  12   4     1114.42      823.38    122.20 o 
  -1  12   4    17935.11    17543.56    302.77 o 
   0  12   4   120543.24   114440.83   1154.70 o 
   1  12   4     3287.36     3043.07    145.92 o 
   2  12   4    58199.88    56088.18    657.68 o 
   3  12   4     1266.78     1253.78    166.03 o 
   4  12   4    86251.94    84607.27   1220.87 o 
   5  12   4    15367.91    15536.47    384.29 o 
   6  12   4     1678.99     2010.98    211.78 o 
   7  12   4     9117.23    10410.71    411.45 o 
   8  12   4     6586.36     6747.95    457.21 o 
   9  12   4    10502.37    10550.45    574.37 o 
  10  12   4       51.29      675.86    510.55 o 
  11  12   4     1899.48      259.74    845.09 o 
  12  12   4     5120.08     4570.31   1115.07 o 
  13  12   4      514.59      808.30    942.45 o 
  14  12   4        0.72     -787.65    787.65 o 
  15  12   4     4083.81     3895.42   1087.56 o 
 -17  13   4    24308.63    25754.50   1879.28 o 
 -16  13   4     4888.28     3506.38   1119.36 o 
 -15  13   4      610.15     1064.19    974.17 o 
 -14  13   4     4837.32     5401.63    803.94 o 
 -13  13   4    13635.74    13963.54    986.56 o 
 -12  13   4     7078.69     5669.96    727.83 o 
 -11  13   4     6355.34     5680.38    669.34 o 
 -10  13   4     9859.31     8921.85    801.35 o 
  -9  13   4     4694.90     4756.73    361.72 o 
  -8  13   4     7136.19     6742.28    308.95 o 
  -7  13   4      597.20      578.90    171.29 o 
  -6  13   4     1651.04     1095.79    245.99 o 
  -5  13   4     4688.46     5535.68    350.48 o 
  -4  13   4    29731.13    32020.18    477.21 o 
  -3  13   4    23625.53    23782.77    395.83 o 
  -2  13   4    11298.42    11575.67    351.13 o 
  -1  13   4   548594.69   570947.38   5260.53 o 
   0  13   4    27964.43    27863.34    395.70 o 
   1  13   4     4349.71     5096.56    173.21 o 
   2  13   4    80448.88    84095.14    964.03 o 
   3  13   4    31043.59    27219.93    493.73 o 
   4  13   4    16747.03    16133.44    433.42 o 
   5  13   4       45.38      195.32    211.27 o 
   6  13   4     4174.72     4386.43    276.31 o 
   7  13   4    10424.61    11787.19    550.08 o 
   8  13   4       28.96      382.02    370.84 o 
   9  13   4    45550.88    46609.24   1484.47 o 
  10  13   4     2805.85     4085.09    714.76 o 
  11  13   4     9106.51    10339.35   1220.89 o 
  12  13   4     2569.59     2591.15   1029.18 o 
  13  13   4    42113.95    46030.85   2247.31 o 
  14  13   4       53.09     1037.08    874.11 o 
  15  13   4     6096.33     5948.85   1183.63 o 
 -17  14   4     5003.79     4427.20   1254.15 o 
 -16  14   4       39.75      483.86    971.90 o 
 -15  14   4      261.46     -723.38    723.38 o 
 -14  14   4      349.35       38.20    714.60 o 
 -13  14   4      150.47      459.35    654.85 o 
 -12  14   4    11443.34    12183.73   1473.39 o 
 -11  14   4     5825.99     6805.76    807.99 o 
 -10  14   4    62288.97    60047.94   1782.91 o 
  -9  14   4    14660.42    14743.81    670.20 o 
  -8  14   4   121087.77   125511.78   1579.90 o 
  -7  14   4      812.28     1061.44    191.27 o 
  -6  14   4    23701.10    22400.68    502.90 o 
  -5  14   4     3553.72     3840.57    184.59 o 
  -4  14   4    43432.25    42764.68    593.49 o 
  -3  14   4    30431.53    30345.15    467.38 o 
  -2  14   4     1606.14     1342.68    123.61 o 
  -1  14   4     7001.11     6541.97    303.41 o 
   0  14   4      259.01      -68.38    126.97 o 
   1  14   4     9843.32     8666.42    229.13 o 
   2  14   4       57.27      617.44    138.51 o 
   3  14   4   125994.45   124575.18   1775.47 o 
   4  14   4    12163.59    12317.90    447.35 o 
   5  14   4    35213.49    33070.64    658.48 o 
   6  14   4    46143.20    46291.17    838.08 o 
   7  14   4    28208.65    29361.55    828.36 o 
   8  14   4    28538.14    28970.05   1091.83 o 
   9  14   4     8999.95     8906.25    637.79 o 
  10  14   4     8907.03     8205.47    753.45 o 
  11  14   4     4333.05     3972.36   1107.64 o 
  12  14   4       52.35     -835.12    835.12 o 
  13  14   4        5.07      881.49    961.07 o 
  14  14   4      445.68      223.61   1219.50 o 
 -16  15   4    16937.77    15037.47   1522.24 o 
 -15  15   4     7254.90     8445.52   1390.42 o 
 -14  15   4    10897.31    12268.54   1116.93 o 
 -13  15   4     4255.26     4125.12    821.71 o 
 -12  15   4     8220.22     9330.82    909.86 o 
 -11  15   4     1939.65     1214.63    608.44 o 
 -10  15   4    25313.64    25081.15   1124.50 o 
  -9  15   4     1177.30      347.96    409.97 o 
  -8  15   4     3581.59     3686.18    350.91 o 
  -7  15   4     7203.34     7551.33    349.30 o 
  -6  15   4     2467.76     1822.42    289.44 o 
  -5  15   4     3295.74     3181.12    219.46 o 
  -4  15   4    70688.48    73619.16    897.25 o 
  -3  15   4     2975.88     4839.17    281.89 o 
  -2  15   4   101415.58   105695.25   1108.64 o 
  -1  15   4   328708.00   335731.56   2972.98 o 
   0  15   4    10316.08    12049.34    260.24 o 
   1  15   4    18052.89    15650.29    303.02 o 
   2  15   4    48991.98    45722.34    642.40 o 
   3  15   4    14602.83    12722.58    445.99 o 
   4  15   4     6991.03     6664.83    304.94 o 
   5  15   4        8.91      -46.11    215.21 o 
   6  15   4     4860.10     4367.21    363.97 o 
   7  15   4       32.52      431.66    353.36 o 
   8  15   4    10050.63     9340.41    601.09 o 
   9  15   4      113.57      336.81    414.21 o 
  10  15   4     1715.82     1764.30    492.24 o 
  11  15   4     2548.36     3084.32    963.72 o 
  12  15   4      153.83     -843.47    843.47 o 
  13  15   4     9841.37    10582.00   1387.81 o 
  14  15   4       14.37     -149.20   1024.00 o 
 -16  16   4     1757.89      -22.79   1003.67 o 
 -15  16   4     1099.27       17.84    817.99 o 
 -14  16   4      164.67     1144.14    759.08 o 
 -13  16   4     1656.66     2123.45    772.77 o 
 -12  16   4      212.95      475.98    654.62 o 
 -11  16   4    12023.02    13614.90    996.19 o 
 -10  16   4       74.92      373.44    516.96 o 
  -9  16   4       80.52     -181.32    391.01 o 
  -8  16   4     1462.23     1957.21    443.90 o 
  -7  16   4      916.38     1182.29    198.76 o 
  -6  16   4    15178.19    16508.69    351.30 o 
  -5  16   4     2692.57     2301.70    178.66 o 
  -4  16   4      218.20      815.16    146.73 o 
  -3  16   4      145.93     -136.61    136.61 o 
  -2  16   4     5091.47     4977.88    205.42 o 
  -1  16   4    29301.30    28893.41    450.04 o 
   0  16   4    79977.72    77848.35    844.19 o 
   1  16   4     6461.27     7081.63    211.95 o 
   2  16   4    59485.69    58340.41    777.24 o 
   3  16   4    12986.20    12380.72    506.26 o 
   4  16   4    13999.34    13711.95    485.08 o 
   5  16   4       84.71     -267.33    281.22 o 
   6  16   4     7459.33     9075.04    515.03 o 
   7  16   4    46219.47    46636.84   1095.29 o 
   8  16   4     7332.52     7221.41    564.21 o 
   9  16   4       82.29      529.33    427.09 o 
  10  16   4      223.12     -186.66    577.27 o 
  11  16   4     1233.71     -563.17    806.47 o 
  12  16   4     2465.31     2684.41   1087.41 o 
  13  16   4     1341.56      636.22   1014.36 o 
  14  16   4      345.95     -619.11   1041.89 o 
 -16  17   4     4126.04     5537.68   1207.32 o 
 -15  17   4     1167.09     1199.29    849.06 o 
 -14  17   4     1188.75      620.40    768.97 o 
 -13  17   4      972.91      380.69    688.33 o 
 -12  17   4      520.45     1231.11    675.43 o 
 -11  17   4    12253.06    12996.97    899.37 o 
 -10  17   4     1475.73     1357.38    561.48 o 
  -9  17   4    18227.37    16091.02    878.74 o 
  -8  17   4    10926.18    10166.22    624.79 o 
  -7  17   4      973.17      631.13    192.66 o 
  -6  17   4     1669.55     1892.32    204.54 o 
  -5  17   4    17120.41    17336.89    364.04 o 
  -4  17   4     8237.18     9145.39    277.40 o 
  -3  17   4    14998.44    14326.39    336.50 o 
  -2  17   4     1048.27     1028.72    139.68 o 
  -1  17   4   241928.91   241844.97   2203.96 o 
   0  17   4     1622.53     2239.71    147.86 o 
   1  17   4      388.00      590.02    133.07 o 
   2  17   4    21746.29    22479.73    420.82 o 
   3  17   4    19624.65    19302.68    548.65 o 
   4  17   4      942.39      668.99    267.19 o 
   5  17   4      569.10      553.80    276.87 o 
   6  17   4     4374.48     4271.06    434.34 o 
   7  17   4     6598.79     6336.88    541.00 o 
   8  17   4     1757.15     2015.20    450.77 o 
   9  17   4    34374.72    35058.74   1069.89 o 
  10  17   4      455.59     1470.17    689.45 o 
  11  17   4     5278.46     6892.78   1092.28 o 
  12  17   4     8115.00     6881.70   2688.26 o 
  13  17   4    45418.50    43975.28   2247.87 o 
  14  17   4     2256.69     1847.92   1147.61 o 
 -16  18   4       19.76     -682.54    988.33 o 
 -15  18   4       28.56      465.43    860.05 o 
 -14  18   4     1175.51      454.92    758.82 o 
 -13  18   4     1620.83       27.24    692.73 o 
 -12  18   4     1437.46      945.70    665.43 o 
 -11  18   4    15108.40    15281.61    990.82 o 
 -10  18   4    58012.75    58850.18   1629.76 o 
  -9  18   4    27285.40    29752.26   1120.13 o 
  -8  18   4    72016.93    73392.09   1602.28 o 
  -7  18   4      970.42     1399.12    289.44 o 
  -6  18   4    20902.84    21366.56    459.09 o 
  -5  18   4      195.08      481.30    152.25 o 
  -4  18   4      448.70      243.85    159.01 o 
  -3  18   4    20366.43    19300.32    358.26 o 
  -2  18   4      281.24      308.80    131.61 o 
  -1  18   4     3908.59     4079.25    229.47 o 
   0  18   4       43.19       84.32    122.67 o 
   1  18   4    12098.31    11198.08    283.30 o 
   2  18   4     7468.08     7287.46    239.03 o 
   3  18   4    28350.73    27755.55    668.38 o 
   4  18   4    19095.07    19542.04    588.22 o 
   5  18   4    55206.66    55587.45   1062.49 o 
   6  18   4    67022.28    66822.15   1352.81 o 
   7  18   4    25922.21    26436.75    907.96 o 
   8  18   4     7651.17     7677.43    588.10 o 
   9  18   4    11379.60    10799.71    796.61 o 
  10  18   4       21.08     -723.84    723.84 o 
  11  18   4     5863.23     4325.20   1400.92 o 
  12  18   4      394.92     -113.82    873.24 o 
  13  18   4     5737.40     3570.64   1159.92 o 
  14  18   4     2290.37     1154.04   1133.33 o 
 -16  19   4     2445.40      506.37   1070.19 o 
 -15  19   4     4567.28     5267.95   1155.20 o 
 -14  19   4    19225.85    19299.62   1335.56 o 
 -13  19   4     1042.78      588.33    701.64 o 
 -12  19   4     1398.26     1526.64    706.38 o 
 -11  19   4     7317.93     7551.64    863.92 o 
 -10  19   4    51647.67    49095.38   1491.74 o 
  -9  19   4     4577.47     4775.85    621.36 o 
  -8  19   4     7464.24     6698.56    483.36 o 
  -7  19   4    20970.15    20915.78    485.59 o 
  -6  19   4    22745.62    22767.70    502.97 o 
  -5  19   4      631.91      709.62    186.67 o 
  -4  19   4    28228.66    28151.57    489.09 o 
  -3  19   4     1444.29     1920.57    176.53 o 
  -2  19   4    57156.60    57333.67    694.25 o 
  -1  19   4   146956.92   143171.83   1389.56 o 
   0  19   4    52296.18    55025.75    689.41 o 
   1  19   4    17111.59    16056.87    355.45 o 
   2  19   4    39104.59    38838.25    607.66 o 
   3  19   4    15043.41    13713.64    598.07 o 
   4  19   4     2299.07     2245.57    436.86 o 
   5  19   4      153.08      -73.00    284.37 o 
   6  19   4    14448.72    13422.76    628.40 o 
   7  19   4     6288.92     6359.84    580.31 o 
   8  19   4      579.67      409.34    431.65 o 
   9  19   4     3059.26     3340.02    952.97 o 
  10  19   4        2.24      171.57    784.53 o 
  11  19   4    19863.20    19978.11   1540.20 o 
  12  19   4     2542.50     1030.86    955.67 o 
  13  19   4     7659.24     6585.34   1296.91 o 
  14  19   4      975.81     -638.10   1051.65 o 
 -16  20   4     3175.24     1884.80   1389.93 o 
 -15  20   4     3595.97     2168.22    883.29 o 
 -14  20   4      581.26     1401.16    805.23 o 
 -13  20   4      259.86     -654.80    654.80 o 
 -12  20   4     2972.22     2156.56    895.22 o 
 -11  20   4     1928.42     1904.34    682.95 o 
 -10  20   4      293.42      821.12    549.42 o 
  -9  20   4       13.22     -368.23    405.42 o 
  -8  20   4      905.07     1082.44    422.63 o 
  -7  20   4     2416.06     2536.08    343.66 o 
  -6  20   4       15.07       29.32    203.21 o 
  -5  20   4     5062.07     5000.66    371.25 o 
  -4  20   4       96.86      214.67    167.34 o 
  -3  20   4     1329.73     1326.39    151.37 o 
  -2  20   4     5474.35     5674.67    207.29 o 
  -1  20   4    27327.31    25913.85    458.80 o 
   0  20   4    59424.91    56536.11    729.57 o 
   1  20   4    21223.01    21016.24    421.24 o 
   2  20   4     9156.09     9217.64    289.19 o 
   3  20   4    84318.39    86206.13   1527.16 o 
   4  20   4     6096.36     6023.78    542.72 o 
   5  20   4    22545.42    22590.93    671.44 o 
   6  20   4    25399.29    26278.86   1010.76 o 
   7  20   4    56826.62    56910.39   1445.46 o 
   8  20   4     5869.35     5373.57    577.49 o 
   9  20   4       27.46     -680.14    680.14 o 
  10  20   4       44.68      202.89    825.71 o 
  11  20   4      100.58     -799.36    799.36 o 
  12  20   4      476.18      192.76    955.14 o 
  13  20   4     2403.81      875.45   1041.87 o 
  14  20   4      233.50     -933.09   1039.25 o 
 -16  21   4     2431.18     2817.57   1418.09 o 
 -15  21   4      429.18      477.58    812.62 o 
 -14  21   4       44.29      -78.52    748.67 o 
 -13  21   4     1071.53      409.45    726.94 o 
 -12  21   4     4125.97     3255.80    794.74 o 
 -11  21   4    13027.66    12642.96   1021.64 o 
 -10  21   4     7266.78     7619.09    847.10 o 
  -9  21   4    17887.30    16515.64    854.59 o 
  -8  21   4     1833.03     1024.85    429.76 o 
  -7  21   4       24.95      -49.45    333.38 o 
  -6  21   4       19.71     -232.87    232.87 o 
  -5  21   4    67949.44    68326.05    962.10 o 
  -4  21   4     3159.01     3583.40    220.02 o 
  -3  21   4    38906.17    40024.71    536.30 o 
  -2  21   4     2847.23     3171.46    212.04 o 
  -1  21   4    76296.09    75366.44    880.46 o 
   0  21   4     1639.02     2334.48    186.22 o 
   1  21   4     4712.14     5696.80    241.14 o 
   2  21   4     1082.80      973.58    176.86 o 
   3  21   4       42.49      -75.19    298.26 o 
   4  21   4      113.92      219.58    342.13 o 
   5  21   4    11478.99    10960.65    516.83 o 
   6  21   4    16943.72    16046.70    748.86 o 
   7  21   4      151.61       45.88    433.74 o 
   8  21   4    14041.89    13936.55    867.28 o 
   9  21   4    12660.73    12347.65   1263.16 o 
  10  21   4       11.88     -492.20    783.46 o 
  11  21   4      707.97      938.31   1162.73 o 
  12  21   4    33865.91    31150.62   1919.02 o 
  13  21   4    23325.51    20250.17   1724.21 o 
  14  21   4     2234.78     1169.60   1121.05 o 
 -16  22   4      143.68     -964.94   1136.01 o 
 -15  22   4       43.49     -769.20    920.71 o 
 -14  22   4     1194.83     1521.40    840.59 o 
 -13  22   4    17928.23    17854.05   1275.10 o 
 -12  22   4     3959.50     2830.82    768.83 o 
 -11  22   4    25400.29    25826.15   1323.22 o 
 -10  22   4    46654.12    49574.79   1687.15 o 
  -9  22   4     9040.16     9512.83    620.28 o 
  -8  22   4    76717.84    79850.48   1657.21 o 
  -7  22   4    25140.39    26050.45    804.37 o 
  -6  22   4    13639.87    13446.08    416.23 o 
  -5  22   4       12.13     -187.78    187.78 o 
  -4  22   4     2893.05     3422.54    217.98 o 
  -3  22   4    39182.63    36251.36    511.12 o 
  -2  22   4     3893.89     3444.52    208.57 o 
  -1  22   4     5973.53     6453.97    248.20 o 
   0  22   4      278.99      472.97    163.33 o 
   1  22   4      474.02      823.91    200.60 o 
   2  22   4    13226.54    13525.92    433.85 o 
   3  22   4    40400.56    39126.22    933.43 o 
   4  22   4    19407.29    20993.76    722.07 o 
   5  22   4    22921.57    23218.19    854.37 o 
   6  22   4    57761.68    57961.50   1381.31 o 
   7  22   4     7671.85     8309.81    626.20 o 
   8  22   4     3219.28     3393.82    928.28 o 
   9  22   4    10425.97     8952.82   1130.31 o 
  10  22   4     1866.91     2008.73    899.79 o 
  11  22   4        8.97      929.32    904.54 o 
  12  22   4        9.21     -249.25    942.15 o 
  13  22   4    10248.77     9007.22   1390.55 o 
 -15  23   4      834.07     -843.20   1139.92 o 
 -14  23   4    48760.14    46320.36   1916.63 o 
 -13  23   4       35.08     2228.36    803.53 o 
 -12  23   4       23.22     1377.11    717.41 o 
 -11  23   4     1293.35     1025.31    669.97 o 
 -10  23   4    71484.75    69093.91   1720.94 o 
  -9  23   4     5345.70     5397.53    605.62 o 
  -8  23   4    14925.16    14734.13    720.62 o 
  -7  23   4    18280.59    19569.79    777.56 o 
  -6  23   4    36509.06    36230.69    998.90 o 
  -5  23   4      371.07       51.67    189.81 o 
  -4  23   4   107462.35   109396.34   1337.88 o 
  -3  23   4       30.38      334.84    162.02 o 
  -2  23   4    19554.02    19687.12    414.92 o 
  -1  23   4    90988.52    90079.93   1031.31 o 
   0  23   4    57530.60    59324.92    751.40 o 
   1  23   4    23001.31    24004.00    476.77 o 
   2  23   4      166.31      -39.47    265.95 o 
   3  23   4    19186.32    19599.50    693.44 o 
   4  23   4     1036.15     1124.20    373.22 o 
   5  23   4     2003.75     1937.47    505.83 o 
   6  23   4    15278.94    15300.23    755.93 o 
   7  23   4    10936.02    11966.60    827.71 o 
   8  23   4     2775.84     2090.95    736.11 o 
   9  23   4     7364.20     8449.13   1099.85 o 
  10  23   4     2116.20     1327.63    854.46 o 
  11  23   4    34639.09    33761.60   1915.77 o 
  12  23   4     3370.96     3785.89   1147.73 o 
  13  23   4     6295.05     6056.59   1344.44 o 
 -15  24   4     1284.95     1214.94   1318.55 o 
 -14  24   4      697.87     2050.96   1046.92 o 
 -13  24   4      938.23      909.65    771.21 o 
 -12  24   4     4929.04     5074.75    877.11 o 
 -11  24   4      465.77      706.96    640.49 o 
 -10  24   4     1552.12     1596.05    544.44 o 
  -9  24   4       92.48      262.38    649.63 o 
  -8  24   4      365.18      201.61    449.42 o 
  -7  24   4    17232.61    19594.88    789.72 o 
  -6  24   4    21091.52    20977.38    668.88 o 
  -5  24   4    19927.31    19899.39    513.36 o 
  -4  24   4      467.40      682.88    235.49 o 
  -3  24   4    13632.03    13023.55    393.55 o 
  -2  24   4      113.56      131.09    158.33 o 
  -1  24   4    16113.07    16881.57    379.10 o 
   0  24   4    44616.63    44642.22    627.31 o 
   1  24   4     9765.86     9377.38    349.37 o 
   2  24   4     2277.66     1827.93    320.12 o 
   3  24   4    79789.09    76580.86   1464.86 o 
   4  24   4      510.03      594.50    376.85 o 
   5  24   4    33383.55    32752.67   1003.56 o 
   6  24   4    26658.92    25891.71    937.72 o 
   7  24   4    81300.66    81265.21   2285.19 o 
   8  24   4     2582.46     2616.42    824.10 o 
   9  24   4       20.98     -591.82    764.14 o 
  10  24   4      648.95      107.25    875.62 o 
  11  24   4     3102.80     3795.69   1028.83 o 
  12  24   4     1268.84      -78.43    947.03 o 
  13  24   4     3835.42     5160.09   1655.26 o 
 -15  25   4     3331.57     2624.60   1410.28 o 
 -14  25   4     6972.07     8491.40   1353.76 o 
 -13  25   4        4.87      833.19    782.53 o 
 -12  25   4     1364.55     1844.26    759.96 o 
 -11  25   4     4943.00     4911.56    856.07 o 
 -10  25   4      476.75       63.55    499.04 o 
  -9  25   4     8652.92     8821.25    709.74 o 
  -8  25   4     1465.53     1685.73    501.46 o 
  -7  25   4     1905.64     2561.96    423.76 o 
  -6  25   4     3734.90     3492.34    399.37 o 
  -5  25   4    67729.45    67372.36   1111.23 o 
  -4  25   4     3254.29     3698.45    309.90 o 
  -3  25   4    18031.27    18815.52    567.04 o 
  -2  25   4     9873.66    10580.29    343.05 o 
  -1  25   4    36478.43    37803.51    581.85 o 
   0  25   4    14951.51    16518.81    377.69 o 
   1  25   4     1836.46     2416.65    267.45 o 
   2  25   4     2932.88     2961.31    390.08 o 
   3  25   4      601.27      588.79    358.55 o 
   4  25   4     5639.45     4848.29    597.24 o 
   5  25   4    14944.14    14762.41    765.02 o 
   6  25   4     6531.42     7762.23    705.28 o 
   7  25   4      865.25     2042.19    707.44 o 
   8  25   4     9079.02     7439.52   1032.02 o 
   9  25   4    18936.08    16865.90   1366.70 o 
  10  25   4     1528.15     1247.81    882.40 o 
  11  25   4     2306.65     1938.56   1005.82 o 
  12  25   4    28252.42    27867.55   1887.80 o 
  13  25   4    15824.06    12610.49   1890.86 o 
 -15  26   4      345.63      123.95   2268.32 o 
 -14  26   4     4166.15     3851.08   1580.59 o 
 -13  26   4    23660.26    20394.14   1371.91 o 
 -12  26   4     1222.26      866.60    730.97 o 
 -11  26   4    13897.85    14075.23   1102.16 o 
 -10  26   4     3482.14     3624.22    736.63 o 
  -9  26   4      743.62      997.34    509.00 o 
  -8  26   4    34107.77    35172.69   1162.17 o 
  -7  26   4    51231.66    51123.95   1290.73 o 
  -6  26   4      554.03      756.57    365.64 o 
  -5  26   4      276.06      746.59    328.14 o 
  -4  26   4    18734.20    19869.58    535.81 o 
  -3  26   4    50015.02    48419.55    832.48 o 
  -2  26   4     5905.88     5823.69    291.14 o 
  -1  26   4     1849.14     1540.14    212.65 o 
   0  26   4     9542.90    10007.71    316.20 o 
   1  26   4     2666.39     3555.75    343.29 o 
   2  26   4      226.33      518.97    338.77 o 
   3  26   4    17336.98    16652.22    683.82 o 
   4  26   4    15149.41    16145.94    815.31 o 
   5  26   4     5044.20     5666.24    631.48 o 
   6  26   4    32603.44    30664.53   1343.70 o 
   7  26   4     1518.18     1464.58    682.08 o 
   8  26   4     3073.27     2836.32    933.02 o 
   9  26   4    10840.33     9031.67   1161.74 o 
  10  26   4     3593.44     3142.33   1345.29 o 
  11  26   4     2183.83     2936.14   1030.07 o 
  12  26   4     1667.10      472.00   1009.02 o 
  13  26   4     9666.09     9291.66   1410.54 o 
 -15  27   4       62.49      738.09   1336.70 o 
 -14  27   4    27062.60    27955.14   2519.04 o 
 -13  27   4      415.40      583.89    983.98 o 
 -12  27   4     1708.76     1200.17    769.49 o 
 -11  27   4     4298.13     3732.40    832.41 o 
 -10  27   4    55424.58    53463.42   1819.37 o 
  -9  27   4    21526.58    19259.90   1647.02 o 
  -8  27   4    27388.51    27294.39   1087.02 o 
  -7  27   4    16899.69    17873.75    758.54 o 
  -6  27   4    71174.72    69884.48   1407.46 o 
  -5  27   4       80.76      165.67    315.75 o 
  -4  27   4    46389.41    47529.61    895.03 o 
  -3  27   4      302.67      655.12    260.11 o 
  -2  27   4    19152.78    20185.64    464.47 o 
  -1  27   4    14499.46    15118.44    384.08 o 
   0  27   4    29680.95    31593.63    548.11 o 
   1  27   4     1629.54     1326.10    334.50 o 
   2  27   4    29230.80    28201.43    834.19 o 
   3  27   4    10275.38     9322.60    563.05 o 
   4  27   4     2355.55     2395.25    491.57 o 
   5  27   4      112.67      910.00    477.56 o 
   6  27   4    15713.16    16153.99   1851.88 o 
   7  27   4    21890.13    21109.36   1226.53 o 
   8  27   4     7341.16     7197.46   1047.91 o 
   9  27   4     5628.30     6185.40   1073.79 o 
  10  27   4     1547.50      394.21    874.83 o 
  11  27   4    16852.92    13493.60   1441.98 o 
  12  27   4     3449.50     3205.26   1195.06 o 
 -14  28   4     1759.57     2152.84   1346.47 o 
 -13  28   4     2471.67     1976.33   1064.37 o 
 -12  28   4    11666.59    11888.19   1371.73 o 
 -11  28   4       40.20      844.24    702.64 o 
 -10  28   4      919.99     1630.39    701.88 o 
  -9  28   4     2915.36     3654.41    741.70 o 
  -8  28   4      648.30     1169.21    607.82 o 
  -7  28   4    12452.45    13800.09    801.97 o 
  -6  28   4    42618.27    44743.71   1464.62 o 
  -5  28   4    24478.09    25960.56    767.84 o 
  -4  28   4     2332.79     2482.80    357.66 o 
  -3  28   4     4513.35     4649.20    366.73 o 
  -2  28   4      423.56      447.34    221.04 o 
  -1  28   4    14019.27    12843.45    377.11 o 
   0  28   4     5255.88     5185.41    331.18 o 
   1  28   4       29.93      257.97    354.76 o 
   2  28   4       36.54      412.44    366.48 o 
   3  28   4    24874.96    23870.30    875.25 o 
   4  28   4     1843.62     2131.96    486.21 o 
   5  28   4    22099.58    23970.58   1200.85 o 
   6  28   4    16203.09    17789.29   1112.49 o 
   7  28   4    42242.66    41691.54   1828.13 o 
   8  28   4      495.86      901.48    803.59 o 
   9  28   4      376.32      457.56    841.13 o 
  10  28   4     3230.74     3510.68   1017.41 o 
  11  28   4     8156.65     7287.51   1222.33 o 
  12  28   4     5496.90     4065.02   1193.27 o 
 -14  29   4     9867.03     4670.86   1556.73 o 
 -13  29   4     1224.93     1622.93   1041.49 o 
 -12  29   4     5869.12     3918.89   1085.18 o 
 -11  29   4        0.92      607.01    702.59 o 
 -10  29   4      153.81       53.53    653.26 o 
  -9  29   4     1703.41     1326.11    644.84 o 
  -8  29   4     4299.12     3338.21    700.14 o 
  -7  29   4     4425.83     5986.29    751.17 o 
  -6  29   4     1999.60     2302.62    453.24 o 
  -5  29   4    20438.75    19709.37    790.18 o 
  -4  29   4      405.68      501.46    310.55 o 
  -3  29   4    10931.06    12585.53    514.49 o 
  -2  29   4     8551.83     8452.06    448.67 o 
  -1  29   4     2636.66     2886.36    263.69 o 
   0  29   4    10209.45    10221.30    439.33 o 
   1  29   4    12396.30    12629.37    612.20 o 
   2  29   4     9740.55    11208.48    603.11 o 
   3  29   4    12906.39    12779.31    689.25 o 
   4  29   4     4515.53     4520.51    537.81 o 
   5  29   4     2654.49     3026.71    900.45 o 
   6  29   4       60.92      323.40    652.96 o 
   7  29   4     1734.66     1042.71    783.85 o 
   8  29   4      822.22      648.57    785.71 o 
   9  29   4      716.45     1041.61    874.44 o 
  10  29   4     3646.87     4539.82   1068.04 o 
  11  29   4     1431.45      886.94    949.71 o 
  12  29   4    17083.14    15222.26   1605.95 o 
 -14  30   4     5766.35     6956.11   1741.11 o 
 -13  30   4    20691.48    19777.26   1751.27 o 
 -12  30   4     1137.31     1531.14   1085.53 o 
 -11  30   4     4362.49     3002.27   1729.34 o 
 -10  30   4     1112.90     2312.12    751.74 o 
  -9  30   4      602.00     -169.18    605.34 o 
  -8  30   4     2236.43     2465.99    703.58 o 
  -7  30   4    17337.73    18937.73   1203.20 o 
  -6  30   4     3290.01     2994.77    783.16 o 
  -5  30   4      431.93      503.48    393.86 o 
  -4  30   4    54464.57    52572.76   1114.44 o 
  -3  30   4    25142.63    24558.19   1111.60 o 
  -2  30   4      672.30      588.32    279.84 o 
  -1  30   4     4289.89     4251.95    350.91 o 
   0  30   4    17566.34    17710.35    586.93 o 
   1  30   4     7177.42     7071.84    527.14 o 
   2  30   4     3922.40     3546.76    498.28 o 
   3  30   4      306.73      519.68    432.47 o 
   4  30   4    24659.16    24801.20   1024.87 o 
   5  30   4     3195.23     3796.63    902.88 o 
   6  30   4    27297.27    26794.66   1596.69 o 
   7  30   4      726.03      754.81    818.38 o 
   8  30   4     1144.11     1752.54    870.76 o 
   9  30   4     8670.67     8227.08   1818.54 o 
  10  30   4     4064.08     2823.96   1044.91 o 
  11  30   4     5768.66     4629.70   1140.68 o 
  12  30   4     1454.08     1772.78   1100.98 o 
 -14  31   4    10352.28    12180.23   1972.46 o 
 -13  31   4      310.83     1380.58   1276.18 o 
 -12  31   4      185.78      139.98    961.09 o 
 -11  31   4     1676.50      645.43   1042.81 o 
 -10  31   4    33382.56    35502.11   1557.22 o 
  -9  31   4    28449.91    29057.34   1443.00 o 
  -8  31   4    24533.65    23386.50   1215.91 o 
  -7  31   4    27634.61    28129.05   1265.83 o 
  -6  31   4    43578.31    43811.72   1601.06 o 
  -5  31   4     1370.64     1883.58    488.10 o 
  -4  31   4     4621.00     6597.75    835.11 o 
  -3  31   4      547.35      608.18    337.20 o 
  -2  31   4     4407.20     4396.42    386.16 o 
  -1  31   4     1928.49     2148.73    409.07 o 
   0  31   4     8347.80     9739.33    562.24 o 
   1  31   4    17722.45    18132.09    719.92 o 
   2  31   4    21021.43    21749.90    846.80 o 
   3  31   4     5783.31     5665.29    669.94 o 
   4  31   4      188.84      740.75    681.70 o 
   5  31   4     2587.19     2685.23    935.55 o 
   6  31   4    16366.34    15268.19   3275.68 o 
   7  31   4    39437.74    37717.18   1793.44 o 
   8  31   4    11454.53     9744.91   1174.93 o 
   9  31   4     7666.23     7392.22   1236.31 o 
  10  31   4     1567.78      972.20    942.55 o 
  11  31   4     6895.51     7887.80   1306.07 o 
  12  31   4     6235.48     5271.85   2543.90 o 
 -13  32   4     8895.31     9219.88   1731.65 o 
 -12  32   4    16844.72    16693.80   1589.04 o 
 -11  32   4        1.65      324.66   1113.39 o 
 -10  32   4     3316.79     3996.50   1047.94 o 
  -9  32   4     4204.83     3848.76    799.29 o 
  -8  32   4      106.21      -60.44    602.44 o 
  -7  32   4    15554.05    18312.57   1183.74 o 
  -6  32   4    17841.54    19586.25   1086.38 o 
  -5  32   4    24080.91    25454.85   1157.86 o 
  -4  32   4     6459.58     8092.88    656.93 o 
  -3  32   4     5102.39     4653.31    447.26 o 
  -2  32   4     3757.01     3982.39    425.50 o 
  -1  32   4     8961.16     8276.61    490.87 o 
   0  32   4     1168.14     1920.46    411.20 o 
   1  32   4      334.98      706.53    392.87 o 
   2  32   4     9823.16    11311.00    884.52 o 
   3  32   4    22162.38    24208.52   1021.72 o 
   4  32   4      271.98      413.08    782.00 o 
   5  32   4    17610.90    19923.66   1169.26 o 
   6  32   4    15898.25    17983.67   1665.93 o 
   7  32   4    14466.21    15710.25   1312.60 o 
   8  32   4      140.57      305.86    799.07 o 
   9  32   4      625.84      464.69    874.14 o 
  10  32   4     4408.44     4392.22   1144.28 o 
  11  32   4     9017.46     5533.88   1229.19 o 
 -13  33   4     1092.80     1176.11   1392.29 o 
 -12  33   4     2871.41     1997.85   1078.86 o 
 -11  33   4     2390.74      984.25    989.57 o 
 -10  33   4      384.21      114.47    866.29 o 
  -9  33   4      687.95      975.32    746.82 o 
  -8  33   4     2718.58     2337.27    686.70 o 
  -7  33   4     6831.78     6568.20    815.66 o 
  -6  33   4     2596.73     2840.38    650.75 o 
  -5  33   4     9503.02    10116.99    823.82 o 
  -4  33   4     5558.29     6219.37    613.69 o 
  -3  33   4      675.32      716.11    383.35 o 
  -2  33   4      414.67      770.03    449.94 o 
  -1  33   4      768.12      766.32    380.93 o 
   0  33   4     2288.24     2562.99    474.72 o 
   1  33   4      345.30      578.93    429.19 o 
   2  33   4    15557.16    16189.73    791.60 o 
   3  33   4    13966.67    15721.38    877.20 o 
   4  33   4     5154.33     5340.20   2124.79 o 
   5  33   4     1244.11     1494.21    770.13 o 
   6  33   4       20.08     -700.97    700.97 o 
   7  33   4     5683.46     4474.09    997.82 o 
   8  33   4     1279.52     1842.09    903.68 o 
   9  33   4     1365.98      721.76    913.18 o 
  10  33   4     2274.55     3754.71   1101.58 o 
  11  33   4      386.17      650.31   1013.41 o 
 -13  34   4    12741.19    14510.72   2042.74 o 
 -12  34   4       52.73    -1106.02   1106.02 o 
 -11  34   4      528.44     1685.23   1256.12 o 
 -10  34   4     1739.31     -148.02    932.88 o 
  -9  34   4     3280.31     3863.28   1020.46 o 
  -8  34   4       97.63      346.63   1116.05 o 
  -7  34   4    13372.29    14679.01   1050.79 o 
  -6  34   4     3190.82     3968.04    726.70 o 
  -5  34   4      961.39      592.25    572.72 o 
  -4  34   4    18840.83    17978.06   1658.50 o 
  -3  34   4     8386.92     8545.77    728.74 o 
  -2  34   4    14176.97    13156.11    775.65 o 
  -1  34   4     4474.66     4146.36    885.44 o 
   0  34   4    14311.63    15181.34    862.63 o 
   1  34   4    27060.23    28698.65   1116.32 o 
   2  34   4      295.63     1394.85    714.87 o 
   3  34   4      968.65     2947.87   1305.22 o 
   4  34   4    36944.86    39160.95   1729.70 o 
   5  34   4      572.78      346.33    730.68 o 
   6  34   4      160.96      617.59   1219.86 o 
   7  34   4     2429.73     2570.53   1559.41 o 
   8  34   4        3.91      982.56    849.64 o 
   9  34   4     2588.54     3002.11   1129.41 o 
  10  34   4     1649.47      993.03    998.34 o 
  11  34   4     5476.32     5216.68   1210.69 o 
 -12  35   4      308.18      209.60   1228.86 o 
 -11  35   4     1185.77      331.68    977.27 o 
 -10  35   4    10632.91    10681.31   2003.71 o 
  -9  35   4    12390.44    11654.97   1286.40 o 
  -8  35   4    12983.77    13545.88   1242.70 o 
  -7  35   4    25998.21    30451.23   1390.62 o 
  -6  35   4    29136.74    31626.99   1613.27 o 
  -5  35   4     1133.81     1475.64    820.14 o 
  -4  35   4     6414.04     7366.82    766.81 o 
  -3  35   4       88.26      893.45    512.59 o 
  -2  35   4    12973.12    15255.10    920.36 o 
  -1  35   4      370.65        0.54    577.61 o 
   0  35   4    32528.83    34035.44   1382.27 o 
   1  35   4     9079.67     9678.65    759.89 o 
   2  35   4    19501.26    22208.17   1026.59 o 
   3  35   4     1225.96     1615.00    921.53 o 
   4  35   4       40.02      840.37    744.03 o 
   5  35   4       73.62     1454.20    786.81 o 
   6  35   4     5854.16     4441.34   1169.44 o 
   7  35   4     8647.55     6370.30   1078.85 o 
   8  35   4    14232.83    14333.03   1948.68 o 
   9  35   4     5293.40     6183.27   1206.97 o 
  10  35   4     4202.77     1833.86   1068.36 o 
 -12  36   4    13972.58    13394.10   2002.69 o 
 -11  36   4     2107.18      324.12   1303.52 o 
 -10  36   4     4188.36     2723.64   1058.71 o 
  -9  36   4     7190.29     7863.63   1839.23 o 
  -8  36   4      621.93      416.05    839.92 o 
  -7  36   4    37176.54    39075.42   1570.52 o 
  -6  36   4    21993.72    22845.20   1684.29 o 
  -5  36   4    20198.64    20390.41   2225.56 o 
  -4  36   4     1774.48     2079.65    609.93 o 
  -3  36   4    28803.04    32344.82   1518.90 o 
  -2  36   4    19153.43    17577.40   1193.20 o 
  -1  36   4       31.26      725.85    609.01 o 
   0  36   4    16664.67    20214.72   2662.92 o 
   1  36   4        7.21     -578.64    578.64 o 
   2  36   4     3107.83     2559.95    637.41 o 
   3  36   4    30525.86    29952.12   1581.19 o 
   4  36   4     5021.13     5385.21    978.28 o 
   5  36   4     3313.35     3541.94    915.85 o 
   6  36   4     1022.78     1959.46    869.42 o 
   7  36   4     6176.98     6565.33   1814.71 o 
   8  36   4        7.06     1263.35   1029.72 o 
   9  36   4       37.94     1438.40   1169.29 o 
  10  36   4     7771.08     6992.12   1284.73 o 
 -12  37   4     1621.20     2863.15   1536.19 o 
 -11  37   4    19467.46    18653.61   2323.56 o 
 -10  37   4       45.48     -987.98   1188.78 o 
  -9  37   4      140.30     -764.42    888.98 o 
  -8  37   4    11014.74     8903.75   1234.10 o 
  -7  37   4      944.97     1701.75    688.92 o 
  -6  37   4      102.71      459.75    599.08 o 
  -5  37   4     3171.20     3022.17    716.54 o 
  -4  37   4    11835.08    11552.09   1069.28 o 
  -3  37   4      389.61     2135.69    701.51 o 
  -2  37   4     8157.32     9267.57   2029.78 o 
  -1  37   4     4564.53     4886.42   1531.20 o 
   0  37   4     8110.50     9291.24   1271.59 o 
   1  37   4     4016.78     4259.45    929.95 o 
   2  37   4       81.96      381.27    675.26 o 
   3  37   4    10243.28     9849.62   1070.15 o 
   4  37   4     4467.79     3996.23    912.65 o 
   5  37   4     3370.55     3456.90    917.35 o 
   6  37   4     4246.73     3120.67   1475.66 o 
   7  37   4    19470.53    17542.94   1460.33 o 
   8  37   4       88.92      887.57    909.42 o 
   9  37   4     4909.55     5501.51   1251.04 o 
  10  37   4     4707.00     5180.24   1769.49 o 
 -11  38   4      882.73       38.00   3284.67 o 
 -10  38   4     7802.02     8788.99   1743.89 o 
  -9  38   4       77.04     -468.78   1040.93 o 
  -8  38   4        1.70      -37.33   1075.21 o 
  -7  38   4     4614.67     4420.88   1051.39 o 
  -6  38   4    10655.52    10932.00   1131.91 o 
  -5  38   4     5261.43     5031.31    794.44 o 
  -4  38   4     7537.98     8018.90   1260.40 o 
  -3  38   4      527.60     1227.95    852.27 o 
  -2  38   4     3020.38     2267.16    940.67 o 
  -1  38   4      241.31      250.83    793.03 o 
   0  38   4    13540.50    11634.88   1399.06 o 
   1  38   4    18363.24    21613.99   1750.96 o 
   2  38   4       71.17     2254.84   1002.51 o 
   3  38   4     3523.56     3013.99   1058.46 o 
   4  38   4     4259.88     5182.79   1454.02 o 
   5  38   4       97.50     1468.01    841.13 o 
   6  38   4     1871.27     2206.71    893.20 o 
   7  38   4     6035.05     4636.30   2068.11 o 
   8  38   4      260.80      -12.99    888.64 o 
   9  38   4     1557.01     1276.02    956.46 o 
 -11  39   4       82.67     -334.98   1239.77 o 
 -10  39   4      383.31      590.18   2129.71 o 
  -9  39   4     8350.79     4783.00   1477.61 o 
  -8  39   4     6154.16     6806.52   2853.61 o 
  -7  39   4     4664.84     2446.78   1234.15 o 
  -6  39   4    14037.06    13291.45   1624.33 o 
  -5  39   4      141.87     -412.70    782.80 o 
  -4  39   4     1688.48      860.48    887.72 o 
  -3  39   4       79.31     -255.94   1366.47 o 
  -2  39   4     5486.70     5856.33   1187.67 o 
  -1  39   4     2171.05     2650.15    992.50 o 
   0  39   4     4120.58     6870.33   1378.44 o 
   1  39   4     1094.84      910.11    892.23 o 
   2  39   4    25242.39    28825.22   2458.35 o 
   3  39   4       83.52      298.63    795.94 o 
   4  39   4      582.86      399.71    922.28 o 
   5  39   4     2874.52     2484.79   1172.65 o 
   6  39   4     1411.52     1038.17   1015.89 o 
   7  39   4     5400.67     4299.25   1213.80 o 
   8  39   4     7211.84     7047.28   1230.47 o 
   9  39   4     2513.62     2330.52   1020.59 o 
 -11  40   4      539.79      908.38   2018.10 o 
 -10  40   4      100.38     -573.27   1243.95 o 
  -9  40   4     1857.07      577.73   1255.16 o 
  -8  40   4     5414.32     5757.88   1468.69 o 
  -7  40   4    14860.82    12595.47   1893.44 o 
  -6  40   4    13664.84    12759.99   1626.62 o 
  -5  40   4    10083.90    10429.05   1424.72 o 
  -4  40   4      577.64     1180.46    924.72 o 
  -3  40   4    12746.56    12989.94   1490.69 o 
  -2  40   4    21356.09    24912.37   2685.26 o 
  -1  40   4     1739.93     2660.56   1030.51 o 
   0  40   4    23887.72    19437.79   2170.12 o 
   1  40   4     1426.55     2049.27   1003.82 o 
   2  40   4     1017.91      732.77    910.32 o 
   3  40   4     6073.53     8166.24   1335.21 o 
   4  40   4     7059.96     8503.44   1269.11 o 
   5  40   4     2112.87     3641.52   1456.07 o 
   6  40   4       34.49     1495.00    891.29 o 
   7  40   4      983.60     1210.47    903.88 o 
   8  40   4     1282.70     1900.16   1662.51 o 
 -10  41   4       12.40     -876.91   1232.70 o 
  -9  41   4     6326.71     4684.18   1523.56 o 
  -8  41   4    12057.50     9580.25   1694.01 o 
  -7  41   4      350.42     -527.01   1126.94 o 
  -6  41   4     5001.68     2551.20   1698.62 o 
  -5  41   4       40.77       22.14   1260.22 o 
  -4  41   4     9828.18    11605.54   1520.41 o 
  -3  41   4      125.34       76.68    871.15 o 
  -2  41   4     1892.68     3380.46   1098.82 o 
  -1  41   4     6809.89     9628.69   1402.85 o 
   0  41   4     4156.13     5378.99   1206.62 o 
   1  41   4    10182.93     9774.36   2608.12 o 
   2  41   4     1144.21     1851.21   1029.43 o 
   3  41   4     9014.55    10278.00   1482.91 o 
   4  41   4     7827.99     9324.14   1168.36 o 
   5  41   4      974.76       73.83    815.90 o 
   6  41   4     8527.02     8226.31   1197.30 o 
   7  41   4    10792.67    10472.09   1412.14 o 
   8  41   4       17.39     -701.54    903.86 o 
 -10  42   4     8875.35     8962.28   3176.64 o 
  -9  42   4      156.89     -852.34   1141.10 o 
  -8  42   4     1406.64     2082.19   1353.53 o 
  -7  42   4      202.80     1089.30   1591.41 o 
  -6  42   4     2535.07     2914.91   1736.74 o 
  -5  42   4     2128.58     3620.02   1652.37 o 
  -4  42   4     7559.60     8680.17   1396.66 o 
  -3  42   4     4982.15     5131.92   1255.02 o 
  -2  42   4       96.71     1180.49    987.54 o 
  -1  42   4     1195.70     1947.75   1067.82 o 
   0  42   4    15224.42    12127.12   1555.21 o 
   1  42   4    21210.54    21648.49   2103.01 o 
   2  42   4     4440.78     6681.11   1347.54 o 
   3  42   4     2725.71      966.65    969.36 o 
   4  42   4      430.07     1651.46   1002.36 o 
   5  42   4     1778.79     2208.29   1045.86 o 
   6  42   4     2987.44     3727.73   1053.53 o 
   7  42   4     5853.96     6157.19   1163.61 o 
  -9  43   4     9035.15     8949.49   1710.00 o 
  -8  43   4     1492.47     1727.45   1316.89 o 
  -7  43   4       43.51      565.46   1496.99 o 
  -6  43   4      815.61      828.52   1544.79 o 
  -5  43   4      908.41     1193.47   1529.25 o 
  -4  43   4      706.34      897.75   1366.07 o 
  -3  43   4      779.36     1174.79    981.22 o 
  -2  43   4     6756.70     4962.65   4630.10 o 
  -1  43   4     3028.44     3400.80   1174.04 o 
   0  43   4      237.54     1205.95   1018.25 o 
   1  43   4      372.93     1075.38    971.87 o 
   2  43   4    19518.52    22048.82   1960.01 o 
   3  43   4       62.22      946.96    974.36 o 
   4  43   4      108.50     1532.46   1262.97 o 
   5  43   4     5291.01     6662.16   1346.42 o 
   6  43   4      867.13     1029.68   1212.66 o 
   7  43   4      970.97     1862.65   1286.58 o 
  -8  44   4     4742.88     1726.20   1774.63 o 
  -7  44   4     8178.95     5015.51   2092.63 o 
  -6  44   4     6229.30     7681.15   2284.23 o 
  -5  44   4     3455.39     2890.28   1731.29 o 
  -4  44   4     2944.26     2014.97   1599.62 o 
  -3  44   4     5400.88     4461.53   1900.62 o 
  -2  44   4    15641.30    17943.20   1816.25 o 
  -1  44   4     6105.09     4193.32   1262.64 o 
   0  44   4    28146.56    23875.07   2053.75 o 
   1  44   4     2906.45     3164.81   1181.70 o 
   2  44   4     1253.06     1747.08   1033.86 o 
   3  44   4     3508.94     5264.12   1322.16 o 
   4  44   4      800.05     1024.26   1007.83 o 
   5  44   4        4.91     1066.20   2195.50 o 
   6  44   4      579.18     1181.31   1019.06 o 
  -8  45   4    16120.87    10273.67   2513.20 o 
  -7  45   4      318.70    -1344.01   1344.01 o 
  -6  45   4     2751.33     3870.18   1932.47 o 
  -5  45   4     3231.70     3582.70   1885.57 o 
  -4  45   4     8263.13     7979.92   2124.49 o 
  -3  45   4      742.06      951.99   1610.32 o 
  -2  45   4      884.07      902.03   1053.10 o 
  -1  45   4    11959.99    11616.19   2079.22 o 
   0  45   4      710.22     1845.03   1112.28 o 
   1  45   4     3975.70     3025.87   1186.65 o 
   2  45   4       82.47      666.67    974.79 o 
   3  45   4     4909.06     6000.47   1391.66 o 
   4  45   4     1317.35     1976.15   1088.85 o 
   5  45   4      163.99      922.48    997.92 o 
   6  45   4     4131.59     5556.26   1323.03 o 
  -7  46   4      812.63     1851.20   1849.21 o 
  -6  46   4     1302.86     -399.37   1536.78 o 
  -5  46   4       45.83     1923.41   1703.59 o 
  -4  46   4      588.75     2199.39   1687.25 o 
  -3  46   4     3880.08     6716.30   2125.62 o 
  -2  46   4      716.24     -144.23   1439.11 o 
  -1  46   4     7608.71     9669.09   1563.05 o 
   0  46   4    15982.05    15595.41   1837.11 o 
   1  46   4     8260.90     8132.71   1493.22 o 
   2  46   4       10.39     2877.00   1185.72 o 
   3  46   4     1332.89      911.47   1067.38 o 
   4  46   4      161.45     1528.37   1087.43 o 
   5  46   4        8.67     1192.76   1250.87 o 
  -6  47   4      322.84      -26.73   1614.79 o 
  -5  47   4       19.84     1670.69   1733.49 o 
  -4  47   4     5542.82     2342.89   1799.53 o 
  -3  47   4      602.96      893.99   1618.10 o 
  -2  47   4       73.10    -1064.07   1327.91 o 
  -1  47   4     3280.57     5558.92   1984.74 o 
   0  47   4      508.63      801.84   1073.99 o 
   1  47   4     2268.55     3792.20   1282.96 o 
   2  47   4     2490.37     4675.95   1398.16 o 
   3  47   4     1039.52      608.49   1440.56 o 
   4  47   4     4234.25     4915.16   1338.58 o 
  -5  48   4       10.65     -342.95   1584.79 o 
  -4  48   4     1233.84     -110.20   1489.12 o 
  -3  48   4     3136.68     3473.79   1880.72 o 
  -2  48   4    18036.18    15334.49   2752.42 o 
  -1  48   4      138.58     1441.12   1594.53 o 
   0  48   4    15975.25    16056.14   1942.62 o 
   1  48   4     2592.49     2460.03   1235.42 o 
   2  48   4      542.56     1551.94   1143.91 o 
   3  48   4      170.80     -605.49    987.89 o 
  -3  49   4      878.90     -713.13   1437.33 o 
  -2  49   4       82.26     1075.80   1642.08 o 
  -1  49   4     3912.27     2359.38   1694.11 o 
   0  49   4      202.54    -1154.02   1231.31 o 
   1  49   4     1635.97     1838.62   1153.49 o 
 -17   1   5      491.86     -758.47    758.47 o 
 -16   1   5     2794.45     2182.85    654.89 o 
 -15   1   5    41379.79    40644.18   1147.39 o 
 -14   1   5       73.55       -6.16    417.23 o 
 -13   1   5    58926.89    59418.78   1362.06 o 
 -12   1   5     6264.72     5897.18    526.34 o 
 -11   1   5     6742.13     6906.11    397.93 o 
 -10   1   5      797.10      620.98    239.63 o 
  -9   1   5     2745.45     2531.02    284.45 o 
  -8   1   5     3437.88     3739.67    284.65 o 
  -7   1   5       44.17      505.36    197.21 o 
  -6   1   5     2158.15     1368.53    230.95 o 
  -5   1   5     5081.42     4148.49    226.58 o 
  -4   1   5   220402.61   219145.00   2812.71 o 
  -3   1   5   148070.25   150299.23   2034.85 o 
  -2   1   5       29.77      -95.67     95.67 o 
  -1   1   5     3704.35     5044.78    186.17 o 
   0   1   5    11237.46    12671.31    359.65 o 
   1   1   5    10843.12    11225.77    284.25 o 
   2   1   5   102034.55    99189.88   1362.52 o 
   3   1   5     3776.97     3426.24    270.24 o 
   4   1   5    21662.49    16992.25    454.24 o 
   5   1   5     2883.12     2656.55    204.37 o 
   6   1   5        5.89     -137.39    185.10 o 
   7   1   5     2836.48     2831.94    271.47 o 
   8   1   5      599.20      873.30    270.74 o 
   9   1   5      255.45     -245.24    391.74 o 
  10   1   5    14162.18    16091.24    872.44 o 
  11   1   5    42519.69    46244.93   1400.86 o 
  12   1   5      121.51       46.26    598.45 o 
  13   1   5    16891.25    15414.32   1190.35 o 
  14   1   5       34.60      -77.54    852.67 o 
  15   1   5     6014.85     5644.40   1211.64 o 
 -17   2   5     2806.30     1458.91    891.58 o 
 -16   2   5     6404.20     5704.67    780.29 o 
 -15   2   5    10282.27     9628.04    682.21 o 
 -14   2   5       48.92     -406.52    406.52 o 
 -13   2   5     6510.68     6108.43    700.13 o 
 -12   2   5     2645.06     2464.04    410.74 o 
 -11   2   5     2625.46     2196.32    312.63 o 
 -10   2   5       56.32      -50.78    225.23 o 
  -9   2   5     1926.65     1444.18    248.99 o 
  -8   2   5    13387.16    15857.48    482.64 o 
  -7   2   5   180809.55   186218.19   2264.22 o 
  -6   2   5   231588.25   233791.59   2732.05 o 
  -5   2   5    58695.79    61060.38    872.14 o 
  -4   2   5   156325.75   155487.59   2203.96 o 
  -3   2   5    71985.56    67033.13   1018.42 o 
  -2   2   5     6449.99     5100.40    188.89 o 
  -1   2   5        2.95      124.52    141.91 o 
   0   2   5      112.09     -140.24    186.32 o 
   1   2   5     3542.41     2637.48    179.01 o 
   2   2   5    12538.47    10606.69    573.02 o 
   3   2   5     1190.30      892.20    230.47 o 
   4   2   5   181697.47   167042.78   2370.86 o 
   5   2   5    20251.23    19950.38    434.60 o 
   6   2   5      106.75      172.39    168.67 o 
   7   2   5     8880.22     8922.45    387.98 o 
   8   2   5   104042.70   107906.95   1620.68 o 
   9   2   5     9319.57    10253.98    610.35 o 
  10   2   5   108877.95   109108.09   2228.07 o 
  11   2   5    71005.02    73231.30   1803.99 o 
  12   2   5      552.67      588.01    620.97 o 
  13   2   5     4756.15     5832.78   1120.79 o 
  14   2   5        8.54      -68.99    777.37 o 
  15   2   5      145.29     -376.62    950.34 o 
 -17   3   5      181.02     -110.00    721.05 o 
 -16   3   5     4021.02     4943.11    745.41 o 
 -15   3   5    51450.99    51617.56   1532.20 o 
 -14   3   5      691.94     1083.91    477.66 o 
 -13   3   5    63042.88    62618.32   1408.71 o 
 -12   3   5     1753.08     1329.83    353.88 o 
 -11   3   5    43863.20    44744.48    898.01 o 
 -10   3   5     1430.61     1313.86    253.03 o 
  -9   3   5     3826.31     4215.34    357.50 o 
  -8   3   5      135.27      138.67    199.45 o 
  -7   3   5      192.03      387.25    186.54 o 
  -6   3   5     9541.86     8818.63    306.89 o 
  -5   3   5     4513.49     3279.13    221.48 o 
  -4   3   5     7863.16     9988.27    371.44 o 
  -3   3   5     5483.53     5522.81    244.63 o 
  -2   3   5    13413.86    12653.92    244.40 o 
  -1   3   5   101445.16   102632.70   1152.63 o 
   0   3   5    76045.59    79561.15   1084.63 o 
   1   3   5    50781.96    51801.37    722.40 o 
   2   3   5     4985.21     3856.51    196.21 o 
   3   3   5    31806.61    30645.58    625.01 o 
   4   3   5   160631.17   152020.02   2190.41 o 
   5   3   5     7218.40     6599.87    281.51 o 
   6   3   5      202.99      -52.15    176.44 o 
   7   3   5       17.53      -30.75    229.63 o 
   8   3   5     2575.39     2169.88    364.57 o 
   9   3   5      194.25      655.89    320.11 o 
  10   3   5    25008.16    27721.84   1600.91 o 
  11   3   5    35241.59    39739.71   1922.87 o 
  12   3   5       67.54       43.68    634.09 o 
  13   3   5    14287.03    14820.80   1183.71 o 
  14   3   5     1374.82     1293.58    829.60 o 
  15   3   5    18720.80    16574.07   1583.09 o 
 -17   4   5     3459.31     2583.87    836.43 o 
 -16   4   5       30.05       93.78    617.13 o 
 -15   4   5     1613.52     1172.75    592.63 o 
 -14   4   5      308.20      -35.41    436.67 o 
 -13   4   5      384.39      216.97    419.17 o 
 -12   4   5     1235.60      924.79    355.03 o 
 -11   4   5    40725.35    41315.77    858.59 o 
 -10   4   5      865.40      513.00    236.66 o 
  -9   4   5    20040.87    21109.54    530.41 o 
  -8   4   5    12221.80    12348.24    413.13 o 
  -7   4   5     2207.22     2950.97    245.70 o 
  -6   4   5     4819.01     5783.97    304.93 o 
  -5   4   5    33367.45    37504.72    628.82 o 
  -4   4   5   151251.77   152141.63   2031.22 o 
  -3   4   5      392.98      238.35    145.87 o 
  -2   4   5     4242.02     4097.56    175.68 o 
  -1   4   5    27385.40    22428.98    526.88 o 
   0   4   5     2396.11     2442.37    194.91 o 
   1   4   5     3841.69     3580.51    285.59 o 
   2   4   5     1393.32     1532.89    165.67 o 
   3   4   5    22658.74    22991.04    577.83 o 
   4   4   5    15278.78    18330.81    602.53 o 
   5   4   5      194.44      457.71    179.85 o 
   6   4   5    40191.63    42234.43    747.28 o 
   7   4   5     2939.90     3181.72    252.52 o 
   8   4   5    22865.85    23277.73    640.38 o 
   9   4   5     7910.77     8701.20    559.32 o 
  10   4   5     4026.09     4455.66    552.88 o 
  11   4   5       47.40      490.13    706.61 o 
  12   4   5       26.15       57.77    757.43 o 
  13   4   5        8.80      375.17    721.22 o 
  14   4   5       26.61     -687.90    687.90 o 
  15   4   5     2268.38     2168.27   1041.59 o 
 -17   5   5     7740.92     7682.82   1007.45 o 
 -16   5   5     1124.23     1463.75    659.22 o 
 -15   5   5    10919.25    12024.15    989.85 o 
 -14   5   5      106.31      107.64    554.28 o 
 -13   5   5    32182.05    32821.76   1011.71 o 
 -12   5   5       24.37      -15.53    327.37 o 
 -11   5   5    11477.59    10945.63    486.90 o 
 -10   5   5      256.81      486.84    226.64 o 
  -9   5   5      219.90       57.39    202.65 o 
  -8   5   5      329.35      151.86    190.74 o 
  -7   5   5      552.18      288.47    171.57 o 
  -6   5   5     1088.38     1221.79    186.90 o 
  -5   5   5    11730.32    11791.78    408.95 o 
  -4   5   5   104283.58    99249.98   1412.62 o 
  -3   5   5     6842.03     7068.74    276.99 o 
  -2   5   5    77766.77    80479.49    920.55 o 
  -1   5   5   178251.91   186900.70   2083.42 o 
   0   5   5    77979.13    81980.13    996.24 o 
   1   5   5    15466.53    14117.70    348.64 o 
   2   5   5    75841.70    74995.65   1102.70 o 
   3   5   5    21850.00    22073.79    519.61 o 
   4   5   5    43571.14    36709.34    850.47 o 
   5   5   5     7392.32     6963.74    313.29 o 
   6   5   5     2746.83     3290.08    246.28 o 
   7   5   5      258.26      228.47    262.76 o 
   8   5   5      329.16      788.39    288.52 o 
   9   5   5       15.59      179.97    322.85 o 
  10   5   5     5186.36     5101.71    638.18 o 
  11   5   5    25376.15    28922.81   1502.78 o 
  12   5   5     1237.41      841.24    684.94 o 
  13   5   5    13891.99    14828.98   1170.21 o 
  14   5   5      276.68      -74.09    864.80 o 
  15   5   5      793.37     1275.33    883.51 o 
 -17   6   5     2575.97     4077.38    879.24 o 
 -16   6   5     4047.99     4083.99    733.12 o 
 -15   6   5     5565.69     4024.10    751.29 o 
 -14   6   5     1419.93      249.02    555.70 o 
 -13   6   5      729.51      686.27    437.75 o 
 -12   6   5       81.40     -368.48    368.48 o 
 -11   6   5       11.40      544.86    324.89 o 
 -10   6   5     5358.18     5695.06    356.98 o 
  -9   6   5     1841.98     1748.02    287.34 o 
  -8   6   5      382.08      260.61    200.20 o 
  -7   6   5    52601.27    51527.92    792.63 o 
  -6   6   5   128176.88   129852.43   1552.85 o 
  -5   6   5    33520.90    32336.23    542.18 o 
  -4   6   5   100283.48    99589.38   1291.21 o 
  -3   6   5     3093.84     3493.79    192.84 o 
  -2   6   5    69659.16    66320.63    827.74 o 
  -1   6   5     7935.16     7075.49    223.41 o 
   0   6   5     2548.53     2319.80    176.28 o 
   1   6   5      451.58      466.93    159.96 o 
   2   6   5     8230.75     6625.52    263.73 o 
   3   6   5      809.28     1097.86    214.16 o 
   4   6   5   227160.66   219726.61   2862.11 o 
   5   6   5    68906.67    71769.26   1067.87 o 
   6   6   5     2824.73     2088.03    206.10 o 
   7   6   5      156.43      322.14    222.65 o 
   8   6   5    65276.96    67133.08   1309.99 o 
   9   6   5     7038.69     6444.96    596.82 o 
  10   6   5    54956.79    54690.12   1628.55 o 
  11   6   5    60658.24    63097.08   1888.99 o 
  12   6   5      141.82     1030.17    715.62 o 
  13   6   5     4864.16     5667.66    942.00 o 
  14   6   5       44.53      978.43    806.83 o 
  15   6   5      969.37      883.52    892.36 o 
 -17   7   5     6410.76     5910.72    920.39 o 
 -16   7   5     4516.74     4651.39    836.78 o 
 -15   7   5    19694.76    19607.75   1155.79 o 
 -14   7   5     1687.61     2161.41    645.01 o 
 -13   7   5    38337.88    42017.20   1416.66 o 
 -12   7   5        3.33     -172.66    375.39 o 
 -11   7   5    34858.68    36674.98    865.26 o 
 -10   7   5    15300.51    16095.44    538.06 o 
  -9   7   5     1539.30     1136.19    235.90 o 
  -8   7   5     2987.64     2911.87    267.56 o 
  -7   7   5      158.40      129.09    173.75 o 
  -6   7   5    21845.46    20623.92    676.88 o 
  -5   7   5       84.35      251.44    154.91 o 
  -4   7   5    12875.38    12382.34    337.92 o 
  -3   7   5    23837.09    25228.05    393.18 o 
  -2   7   5    81462.98    82184.23    918.43 o 
  -1   7   5    75597.27    75371.93    934.10 o 
   0   7   5   100405.43   103697.83   1229.65 o 
   1   7   5   109843.28   114351.36   1291.96 o 
   2   7   5    67654.46    65872.97   1227.58 o 
   3   7   5     4515.29     4467.92    291.79 o 
   4   7   5   125467.24   118413.60   1674.21 o 
   5   7   5      899.71      879.82    199.99 o 
   6   7   5     6879.03     6910.45    426.45 o 
   7   7   5      503.27     1021.64    242.59 o 
   8   7   5     5963.58     5965.05    382.93 o 
   9   7   5     1791.28     1790.58    331.13 o 
  10   7   5    14508.33    14423.07    724.53 o 
  11   7   5    40935.68    41565.71   1688.64 o 
  12   7   5      783.11      923.11    705.91 o 
  13   7   5     5738.46     6419.99    964.67 o 
  14   7   5      332.68      -73.28    809.64 o 
  15   7   5    27712.51    25846.23   1772.83 o 
 -17   8   5    11517.23    10350.45   1086.81 o 
 -16   8   5     1681.22      465.10    704.59 o 
 -15   8   5     1520.21      759.16    673.48 o 
 -14   8   5      340.16      -15.96    576.50 o 
 -13   8   5     3235.35     3875.07    666.72 o 
 -12   8   5     4200.16     4467.72    625.57 o 
 -11   8   5    58793.81    57911.13   1120.27 o 
 -10   8   5    58237.25    59032.91   1191.47 o 
  -9   8   5    15212.12    16047.02    474.74 o 
  -8   8   5     9669.12    11227.48    377.74 o 
  -7   8   5     1129.03     1780.47    211.17 o 
  -6   8   5      524.59     2512.57    246.96 o 
  -5   8   5    16979.78    19854.66    411.74 o 
  -4   8   5    26151.40    28287.20    515.31 o 
  -3   8   5    23120.95    23260.51    386.80 o 
  -2   8   5     4785.82     4452.53    200.75 o 
  -1   8   5    14741.08    14331.42    400.60 o 
   0   8   5    16658.68    15805.71    320.52 o 
   1   8   5     5828.43     6010.23    209.28 o 
   2   8   5      870.29     1011.14    155.68 o 
   3   8   5      942.46      859.35    244.53 o 
   4   8   5    11944.43    12707.26    492.93 o 
   5   8   5     5129.62     5561.93    280.72 o 
   6   8   5   111368.34   116260.38   1514.33 o 
   7   8   5   118997.72   123844.04   1733.10 o 
   8   8   5    23938.03    25815.68    686.12 o 
   9   8   5     9748.83    10495.43    480.73 o 
  10   8   5     1936.05      634.26    509.33 o 
  11   8   5      398.84      452.25    632.11 o 
  12   8   5      962.55     1578.87    712.46 o 
  13   8   5      618.40     -207.11    706.36 o 
  14   8   5      324.17      -78.32    781.48 o 
  15   8   5     2209.53     3230.50   1150.97 o 
 -17   9   5    13792.84    14703.91   1340.03 o 
 -16   9   5     1160.29     2006.08    754.20 o 
 -15   9   5    12203.73    12193.56   1031.50 o 
 -14   9   5      177.21        7.21    606.74 o 
 -13   9   5     2674.95     2993.21    644.39 o 
 -12   9   5     8780.00     9292.35    779.74 o 
 -11   9   5    30705.88    30442.33    933.46 o 
 -10   9   5     6174.06     6198.09    373.47 o 
  -9   9   5     4140.76     4133.80    313.08 o 
  -8   9   5      273.12      183.80    187.64 o 
  -7   9   5     2948.19     2620.30    224.96 o 
  -6   9   5     2866.76     2982.65    254.92 o 
  -5   9   5    16408.49    16156.87    412.45 o 
  -4   9   5       52.55       62.36    127.85 o 
  -3   9   5     6511.98     6910.70    222.88 o 
  -2   9   5    41502.79    43406.05    562.59 o 
  -1   9   5      149.05        0.33    102.21 o 
   0   9   5   274578.03   278180.47   2803.25 o 
   1   9   5    26481.16    28832.77    450.40 o 
   2   9   5    23002.66    22143.02    401.01 o 
   3   9   5      326.08      613.34    273.77 o 
   4   9   5    13229.77    12416.84    428.42 o 
   5   9   5     3026.12     3580.40    286.19 o 
   6   9   5    13317.04    13852.20    392.72 o 
   7   9   5       78.70      744.63    294.24 o 
   8   9   5      578.92      668.76    497.68 o 
   9   9   5     7093.03     7428.71    526.35 o 
  10   9   5     2472.42     2408.65    601.73 o 
  11   9   5    14341.79    14674.66   1832.63 o 
  12   9   5      472.71      680.75    685.72 o 
  13   9   5     1521.48     1167.64    766.37 o 
  14   9   5      195.77      300.70    799.53 o 
  15   9   5      498.64      -18.92   1013.88 o 
 -17  10   5      883.05      300.38    870.62 o 
 -16  10   5     3328.61     2091.09    775.33 o 
 -15  10   5     2907.84     2254.86    714.61 o 
 -14  10   5      387.37      124.82    584.28 o 
 -13  10   5     2947.79     3274.79    677.05 o 
 -12  10   5      411.03        5.34    499.50 o 
 -11  10   5      830.05     1143.43    399.73 o 
 -10  10   5    12659.70    13211.22    532.02 o 
  -9  10   5      115.47      262.22    223.69 o 
  -8  10   5    13712.28    14093.61    405.22 o 
  -7  10   5    32940.35    33800.84    605.23 o 
  -6  10   5    23791.52    23580.05    528.86 o 
  -5  10   5    31327.21    31919.23    644.16 o 
  -4  10   5      712.32     1189.21    148.31 o 
  -3  10   5      624.35      767.62    153.14 o 
  -2  10   5    18232.95    17183.95    354.05 o 
  -1  10   5    10071.88     9832.43    240.35 o 
   0  10   5     1614.94     1774.87    167.03 o 
   1  10   5      277.36      222.13    135.55 o 
   2  10   5      327.71      198.39    122.36 o 
   3  10   5    20567.61    19179.31    504.47 o 
   4  10   5   105859.33   100962.80   1521.20 o 
   5  10   5    10936.26    11356.33    408.22 o 
   6  10   5     3547.14     3474.60    254.37 o 
   7  10   5      144.77      756.94    292.70 o 
   8  10   5    32183.74    34075.01    810.99 o 
   9  10   5     2151.46     2260.35    410.76 o 
  10  10   5    33539.95    34155.38   1204.77 o 
  11  10   5    40235.56    41662.16   1733.33 o 
  12  10   5      447.13       -2.00    664.91 o 
  13  10   5     1216.99      635.68    759.63 o 
  14  10   5      300.17      238.77   1179.36 o 
 -17  11   5    20178.08    20961.70   1519.09 o 
 -16  11   5     1474.50     1607.83    736.77 o 
 -15  11   5     7106.85     7764.44    903.23 o 
 -14  11   5     4604.37     4165.03    829.20 o 
 -13  11   5    31926.16    32383.72   1369.01 o 
 -12  11   5       39.31      726.30    530.84 o 
 -11  11   5    50165.70    48852.22   1449.43 o 
 -10  11   5    33147.55    32721.55    781.08 o 
  -9  11   5       43.15       16.84    211.50 o 
  -8  11   5      270.87       96.34    172.85 o 
  -7  11   5      130.09       32.17    175.05 o 
  -6  11   5     7178.93     6626.00    308.21 o 
  -5  11   5      138.32      105.62    190.53 o 
  -4  11   5      122.24      285.45    123.80 o 
  -3  11   5     1110.93     1131.35    136.94 o 
  -2  11   5    36988.30    35777.61    456.14 o 
  -1  11   5   322459.31   331529.72   3200.14 o 
   0  11   5    70270.41    67903.58    774.05 o 
   1  11   5    34964.45    38247.64    708.61 o 
   2  11   5    33672.73    31754.91    481.48 o 
   3  11   5    11415.50    10354.70    380.37 o 
   4  11   5    45954.07    42693.67    817.26 o 
   5  11   5     1482.96     1992.24    236.97 o 
   6  11   5     4281.34     4047.89    269.88 o 
   7  11   5     9119.72    10856.17    485.69 o 
   8  11   5    18305.67    18978.70    697.61 o 
   9  11   5     2046.53     1765.12    425.70 o 
  10  11   5     9515.64    10675.53    760.15 o 
  11  11   5    30151.34    32694.64   1811.66 o 
  12  11   5       57.51      445.02    968.02 o 
  13  11   5       59.47      -92.34    815.93 o 
  14  11   5       65.02      322.01    894.43 o 
 -17  12   5    16082.81    15082.42   1578.32 o 
 -16  12   5     3206.09     1802.32    778.54 o 
 -15  12   5     6574.25     5436.42    842.16 o 
 -14  12   5       14.89     -558.29    558.29 o 
 -13  12   5    10077.01     8632.05    820.28 o 
 -12  12   5    19053.96    18553.06   1113.75 o 
 -11  12   5    57682.85    53716.24   1519.98 o 
 -10  12   5    70795.23    71350.66   1218.58 o 
  -9  12   5    18585.38    20107.02    530.28 o 
  -8  12   5      614.35      673.52    215.09 o 
  -7  12   5    11789.26    12880.88    392.88 o 
  -6  12   5     2285.09     2221.03    242.66 o 
  -5  12   5    20329.99    22213.28    483.12 o 
  -4  12   5      782.17     1152.12    140.78 o 
  -3  12   5     3385.93     3248.13    163.69 o 
  -2  12   5     6110.15     5237.01    173.75 o 
  -1  12   5    20366.94    19103.01    397.00 o 
   0  12   5     2579.01     2531.53    154.95 o 
   1  12   5     9523.90     9116.80    233.05 o 
   2  12   5      309.14      270.16    145.66 o 
   3  12   5       35.69      292.70    211.77 o 
   4  12   5    22728.66    21226.79    556.01 o 
   5  12   5     2699.29     3232.30    256.64 o 
   6  12   5   115816.07   117628.66   1569.42 o 
   7  12   5   163123.75   171758.14   2500.49 o 
   8  12   5    71307.74    73193.63   1563.10 o 
   9  12   5     1666.38     1603.46    438.05 o 
  10  12   5      216.86      313.70    543.99 o 
  11  12   5      166.10      938.11    851.66 o 
  12  12   5     1766.39     -491.89    861.93 o 
  13  12   5     4708.49     4643.31    976.61 o 
  14  12   5      392.50      103.40    896.42 o 
 -17  13   5    18170.66    13676.04   1528.44 o 
 -16  13   5      397.03     -735.92    789.00 o 
 -15  13   5      371.98       29.09    756.94 o 
 -14  13   5       53.45     -264.30    605.22 o 
 -13  13   5     1076.22     1135.93    625.46 o 
 -12  13   5    10154.31     9521.15   1094.03 o 
 -11  13   5    38632.99    38962.45   1304.42 o 
 -10  13   5     2450.28     1801.34    595.14 o 
  -9  13   5     8859.38     8573.87    386.95 o 
  -8  13   5      948.44     1091.24    221.60 o 
  -7  13   5     2554.53     2602.78    261.34 o 
  -6  13   5     1405.31     1448.44    245.12 o 
  -5  13   5     3192.61     2718.21    213.68 o 
  -4  13   5     6587.46     6851.61    226.78 o 
  -3  13   5     4803.67     4842.59    193.49 o 
  -2  13   5    65119.02    62434.50    690.32 o 
  -1  13   5    46082.64    48202.46    570.84 o 
   0  13   5   212388.58   210959.88   2030.26 o 
   1  13   5    74448.32    76438.50    867.08 o 
   2  13   5    38597.57    40942.69    584.82 o 
   3  13   5     8120.41     8975.00    316.91 o 
   4  13   5      403.89      464.63    191.60 o 
   5  13   5     3999.22     3895.31    315.63 o 
   6  13   5    16243.33    16552.36    449.44 o 
   7  13   5      301.92      609.71    368.33 o 
   8  13   5       98.83      576.20    421.95 o 
   9  13   5     7342.14     6926.85    562.21 o 
  10  13   5        9.80     -172.01    434.69 o 
  11  13   5      556.69      462.68    872.35 o 
  12  13   5     3311.16     5258.24   1116.98 o 
  13  13   5       11.10     -374.16    816.81 o 
  14  13   5       17.75     -524.93    856.06 o 
 -17  14   5     2395.82     2316.45   1123.12 o 
 -16  14   5     5125.25     4737.64    985.82 o 
 -15  14   5     2256.28      677.72    765.86 o 
 -14  14   5      125.58      750.39    867.64 o 
 -13  14   5     4264.47     3400.40    783.51 o 
 -12  14   5      116.75     -571.45    571.45 o 
 -11  14   5       68.48      842.69    631.34 o 
 -10  14   5     1255.67     1129.92    555.97 o 
  -9  14   5     2270.43     2308.04    412.02 o 
  -8  14   5    28935.07    29193.32    587.18 o 
  -7  14   5     1165.13      842.64    185.63 o 
  -6  14   5    11218.15    11867.42    593.74 o 
  -5  14   5      956.33     1339.95    157.66 o 
  -4  14   5    19876.89    20320.82    381.37 o 
  -3  14   5    82505.46    80363.75    894.18 o 
  -2  14   5    12758.21    13737.00    280.68 o 
  -1  14   5    25015.25    22466.92    354.14 o 
   0  14   5     2939.36     2863.13    182.45 o 
   1  14   5     2991.35     2111.31    171.92 o 
   2  14   5    15529.25    14960.35    311.52 o 
   3  14   5    37939.38    38212.66    626.33 o 
   4  14   5    35906.63    34067.68    653.58 o 
   5  14   5     4713.52     5042.06    420.21 o 
   6  14   5     1131.42     1944.92    374.01 o 
   7  14   5      675.31      864.49    378.61 o 
   8  14   5    17608.26    17330.38    758.36 o 
   9  14   5     2286.71     3192.91    521.32 o 
  10  14   5    16100.33    15551.58   1269.71 o 
  11  14   5     3703.14     3786.12   1021.08 o 
  12  14   5      278.76     -455.90   1113.78 o 
  13  14   5      159.71     -459.69    935.79 o 
  14  14   5      358.86     -714.76    883.94 o 
 -17  15   5    19802.06    20441.87   2184.02 o 
 -16  15   5     1235.81      865.50    856.34 o 
 -15  15   5     7304.71     6187.04   1002.60 o 
 -14  15   5    10606.32    11797.96   1519.01 o 
 -13  15   5    13212.77    13506.92   1082.45 o 
 -12  15   5     1330.37      744.15    885.19 o 
 -11  15   5    60529.42    57295.46   1980.35 o 
 -10  15   5    68040.68    65954.88   1892.46 o 
  -9  15   5      780.49     1309.67    441.52 o 
  -8  15   5     2301.63     2211.76    252.35 o 
  -7  15   5      378.33      442.41    184.27 o 
  -6  15   5       41.32      -43.61    165.18 o 
  -5  15   5      900.55      811.31    159.07 o 
  -4  15   5    60037.01    62860.55    799.32 o 
  -3  15   5    91561.07    93861.34   1028.53 o 
  -2  15   5    10877.42     9816.27    251.43 o 
  -1  15   5   392961.41   408749.22   3833.18 o 
   0  15   5    61701.13    57224.74    681.49 o 
   1  15   5       25.39       -7.47    121.11 o 
   2  15   5     4369.22     4580.36    185.21 o 
   3  15   5    13927.79    13868.83    389.14 o 
   4  15   5    18619.65    16447.21    510.45 o 
   5  15   5     2585.06     2803.17    314.49 o 
   6  15   5      427.79      622.98    353.58 o 
   7  15   5    22078.08    23655.33    849.71 o 
   8  15   5    15495.50    14459.68    711.89 o 
   9  15   5      516.58      964.45    469.06 o 
  10  15   5     5040.12     4973.52   1257.57 o 
  11  15   5     1074.73     -443.29   1094.61 o 
  12  15   5      151.05      554.77    993.06 o 
  13  15   5     3954.61     3802.65   1178.22 o 
  14  15   5      353.49      188.44   1236.59 o 
 -17  16   5    22700.88    23987.86   2301.35 o 
 -16  16   5      808.00       29.12    831.71 o 
 -15  16   5     4559.98     3969.21    938.57 o 
 -14  16   5     1153.42     1753.18    757.71 o 
 -13  16   5     3142.51     1891.26    733.47 o 
 -12  16   5     3893.50     3179.03    767.96 o 
 -11  16   5    75830.86    73160.19   1897.40 o 
 -10  16   5    52671.95    51673.60   1661.06 o 
  -9  16   5    31986.54    33028.36   1040.94 o 
  -8  16   5     3666.19     4263.51    341.21 o 
  -7  16   5    27797.09    27621.30    632.93 o 
  -6  16   5     5154.63     5993.88    241.07 o 
  -5  16   5     2062.43     3178.56    266.57 o 
  -4  16   5    41049.31    42366.65    636.11 o 
  -3  16   5    24665.76    25358.24    407.52 o 
  -2  16   5    21239.65    19075.53    335.87 o 
  -1  16   5    28390.21    28920.81    427.79 o 
   0  16   5     3549.83     3699.64    199.75 o 
   1  16   5     4353.45     4174.11    176.31 o 
   2  16   5     4478.14     4296.99    185.22 o 
   3  16   5    11639.78    11920.14    362.48 o 
   4  16   5    32244.87    30676.10    726.29 o 
   5  16   5     2534.82     2482.84    392.06 o 
   6  16   5   108698.31   108372.42   1899.49 o 
   7  16   5   127840.59   131797.86   2410.10 o 
   8  16   5    61521.28    61109.49   1796.10 o 
   9  16   5      367.55     -143.47    454.15 o 
  10  16   5      271.53      822.51    821.01 o 
  11  16   5      482.68     -277.79    833.44 o 
  12  16   5      545.94     1478.42   1178.21 o 
  13  16   5     8241.54     6666.48   1291.07 o 
  14  16   5     1414.65       -8.99    901.92 o 
 -16  17   5      374.40     -806.47    806.47 o 
 -15  17   5     3451.20     2134.81   1011.04 o 
 -14  17   5      191.15     -361.72    711.38 o 
 -13  17   5    15690.36    17109.98   1272.95 o 
 -12  17   5     1476.99      971.50    745.78 o 
 -11  17   5    61503.28    60838.00   1694.39 o 
 -10  17   5     1711.70     1081.87    535.60 o 
  -9  17   5    23953.82    24724.64   1737.78 o 
  -8  17   5     2890.96     2821.30    358.40 o 
  -7  17   5      750.83      817.14    218.49 o 
  -6  17   5      187.26       16.53    157.46 o 
  -5  17   5     2195.95     3292.81    292.97 o 
  -4  17   5       29.75      458.60    168.47 o 
  -3  17   5      198.72      691.46    134.53 o 
  -2  17   5    83224.72    80480.70    876.99 o 
  -1  17   5    23946.23    24336.47    376.64 o 
   0  17   5   215925.88   218157.70   2143.02 o 
   1  17   5    19143.07    19750.14    366.64 o 
   2  17   5    19114.04    18845.07    379.80 o 
   3  17   5        7.78      145.34    173.06 o 
   4  17   5     5818.76     6341.26    438.31 o 
   5  17   5     1763.24     1706.46    373.40 o 
   6  17   5    56444.44    55303.84   1228.71 o 
   7  17   5      525.05      716.68    437.69 o 
   8  17   5     3852.04     3838.61    514.44 o 
   9  17   5     3386.89     3111.19    708.64 o 
  10  17   5     2123.06     2800.53    904.90 o 
  11  17   5     4935.30     3146.30   1016.97 o 
  12  17   5    20348.13    21998.84   1717.96 o 
  13  17   5      426.19      908.03   1164.66 o 
  14  17   5        3.40      490.58   1020.09 o 
 -16  18   5     4250.28     3203.43   1172.21 o 
 -15  18   5     1240.02     1008.34    819.68 o 
 -14  18   5      110.38     -585.83    699.21 o 
 -13  18   5     1052.86     1023.80    727.19 o 
 -12  18   5     1463.23     1537.72    673.64 o 
 -11  18   5       34.24      925.89    595.94 o 
 -10  18   5      421.12      107.33    501.24 o 
  -9  18   5    10429.68    11267.03    767.45 o 
  -8  18   5    22992.60    23763.32    870.54 o 
  -7  18   5     6794.00     7790.37    315.66 o 
  -6  18   5     1272.25     1550.87    187.43 o 
  -5  18   5    19794.28    20674.65    421.74 o 
  -4  18   5    35224.71    34549.13    569.37 o 
  -3  18   5    54449.60    52713.52    641.77 o 
  -2  18   5     1791.39     2003.80    160.85 o 
  -1  18   5    40282.98    37528.67    495.93 o 
   0  18   5     1905.00     2607.73    232.05 o 
   1  18   5    12749.67    12099.33    397.03 o 
   2  18   5    11904.39    10577.31    306.32 o 
   3  18   5    10992.96    10207.55    393.67 o 
   4  18   5     6986.40     7407.80    464.38 o 
   5  18   5     4020.92     3872.31    425.48 o 
   6  18   5      306.67     1047.89    451.27 o 
   7  18   5      262.96     1095.20    459.45 o 
   8  18   5      377.37      129.24    444.85 o 
   9  18   5      211.49      507.78    588.98 o 
  10  18   5     1927.80     2152.96    885.28 o 
  11  18   5     1809.18      220.82   1043.35 o 
  12  18   5        5.78      190.69    966.41 o 
  13  18   5       28.60     -481.88   1005.17 o 
  14  18   5      203.62     -927.24   1338.08 o 
 -16  19   5      238.61      537.49   1164.59 o 
 -15  19   5      378.77      -86.97    792.73 o 
 -14  19   5     1301.92      898.86    791.35 o 
 -13  19   5     3696.36     3082.44    801.80 o 
 -12  19   5     4210.93     4629.25    826.22 o 
 -11  19   5    73652.33    71303.16   2065.09 o 
 -10  19   5    73704.65    73515.34   1861.73 o 
  -9  19   5     9372.76     9602.10    736.23 o 
  -8  19   5     6042.91     5757.13    442.75 o 
  -7  19   5     1225.86      960.89    265.17 o 
  -6  19   5      483.28      375.66    203.78 o 
  -5  19   5     1217.22     1222.63    180.46 o 
  -4  19   5    11685.92    10978.12    433.32 o 
  -3  19   5    54915.96    52842.19    808.13 o 
  -2  19   5     4924.68     6345.06    227.03 o 
  -1  19   5   117032.37   115750.60   1274.50 o 
   0  19   5    86958.76    87270.06   1097.84 o 
   1  19   5     6833.30     7276.19    273.84 o 
   2  19   5     6124.38     5312.39    242.78 o 
   3  19   5     3910.14     3581.32    380.13 o 
   4  19   5     3330.20     2728.08    384.57 o 
   5  19   5     1640.93     1923.19    401.42 o 
   6  19   5    10411.28     9572.06    628.82 o 
   7  19   5    17953.04    18779.62    822.32 o 
   8  19   5    22458.88    21843.26   1038.65 o 
   9  19   5      490.76     -722.58    722.58 o 
  10  19   5      619.64      958.87    857.87 o 
  11  19   5     1020.23     -350.88    835.59 o 
  12  19   5      153.66     -838.77    838.77 o 
  13  19   5     6757.00     7809.02   1325.85 o 
  14  19   5     4484.44     4753.62   1291.09 o 
 -16  20   5       18.84     -913.55    913.55 o 
 -15  20   5     3897.14     1212.09    994.24 o 
 -14  20   5     5053.39     3683.97    898.07 o 
 -13  20   5     4533.62     2905.36    803.79 o 
 -12  20   5       46.60      232.77    641.79 o 
 -11  20   5    69057.63    65428.09   1990.13 o 
 -10  20   5    22394.93    23332.54   1408.57 o 
  -9  20   5    26955.75    27304.85    884.76 o 
  -8  20   5     8019.99     7350.48    536.90 o 
  -7  20   5    19696.26    21724.67    640.87 o 
  -6  20   5     8579.84     9540.99    355.22 o 
  -5  20   5      334.54      203.57    163.88 o 
  -4  20   5     9096.73     8919.95    313.81 o 
  -3  20   5     4761.13     4155.19    198.99 o 
  -2  20   5    41798.55    40850.19    613.14 o 
  -1  20   5    19234.75    19348.33    407.85 o 
   0  20   5     4927.28     5542.35    258.20 o 
   1  20   5     1356.53     1258.17    194.07 o 
   2  20   5     9063.62     8855.20    298.66 o 
   3  20   5    20157.99    20185.88    547.23 o 
   4  20   5    27448.37    28658.96    823.74 o 
   5  20   5      876.43      601.72    389.97 o 
   6  20   5    93528.34    90288.74   1836.99 o 
   7  20   5    60768.20    59568.60   1802.72 o 
   8  20   5    11425.32    11998.13    857.17 o 
   9  20   5     1852.25        9.58    778.93 o 
  10  20   5       40.25     -211.66    794.28 o 
  11  20   5      674.22     -179.18    886.07 o 
  12  20   5     8581.45     8938.06   1526.78 o 
  13  20   5     7207.85     5180.87   1266.52 o 
 -16  21   5      249.66     -105.36   1008.83 o 
 -15  21   5     8802.52     8297.07   1298.88 o 
 -14  21   5      478.78     -272.98    735.45 o 
 -13  21   5    14722.10    13598.01   1143.40 o 
 -12  21   5      581.49      965.56    698.63 o 
 -11  21   5    36621.82    35841.84   1489.13 o 
 -10  21   5      963.13      970.07    640.85 o 
  -9  21   5    16062.70    14572.27    702.66 o 
  -8  21   5     7959.43     7187.71    544.74 o 
  -7  21   5     4375.81     3686.32    416.50 o 
  -6  21   5      969.37      938.69    228.53 o 
  -5  21   5    16047.87    15366.73    416.05 o 
  -4  21   5     1627.87     2022.48    209.94 o 
  -3  21   5     4358.83     5072.47    226.37 o 
  -2  21   5   128495.73   128670.29   1531.65 o 
  -1  21   5    13381.49    13327.15    339.86 o 
   0  21   5   109893.13   113563.10   1379.53 o 
   1  21   5      959.06     1100.64    185.34 o 
   2  21   5    41747.22    40704.01    764.83 o 
   3  21   5     6664.74     6607.67    462.37 o 
   4  21   5    19326.98    19354.18    978.49 o 
   5  21   5    16948.86    17911.78    768.75 o 
   6  21   5    51381.63    49444.86   1278.91 o 
   7  21   5    10823.63    10717.81    672.51 o 
   8  21   5     4618.10     3465.88    870.50 o 
   9  21   5     1425.99     3174.00    875.46 o 
  10  21   5     2765.48     4788.62   1020.07 o 
  11  21   5       42.61      530.79    919.96 o 
  12  21   5    18607.11    19957.41   1814.88 o 
  13  21   5     5918.06     3564.28   1555.91 o 
 -16  22   5      177.66      757.32   1073.30 o 
 -15  22   5      268.30     -882.33    882.33 o 
 -14  22   5     1026.23     1003.12    971.46 o 
 -13  22   5       12.90     -660.18    660.18 o 
 -12  22   5      487.52      923.24    714.85 o 
 -11  22   5     5053.88     5229.18    800.07 o 
 -10  22   5       68.59     1029.15    607.69 o 
  -9  22   5    14658.25    15711.46    788.81 o 
  -8  22   5    15501.68    16939.00    847.11 o 
  -7  22   5    19439.91    20427.66    721.03 o 
  -6  22   5    33167.62    34460.41    662.15 o 
  -5  22   5    36717.96    37546.72    684.75 o 
  -4  22   5    74257.69    74377.20   1020.81 o 
  -3  22   5    16595.82    16524.31    407.99 o 
  -2  22   5     1245.88     1391.04    172.92 o 
  -1  22   5    27882.77    27851.82    485.52 o 
   0  22   5      302.75      574.67    215.98 o 
   1  22   5     8276.70     7867.62    296.84 o 
   2  22   5    26211.96    24710.10    581.89 o 
   3  22   5    14630.82    13941.71    605.71 o 
   4  22   5     1187.71      681.15    406.54 o 
   5  22   5      839.56     1407.90    494.46 o 
   6  22   5     1427.94     2094.12    492.78 o 
   7  22   5     2140.72     2340.65    756.55 o 
   8  22   5    16831.28    16463.86   1820.29 o 
   9  22   5      133.51      -58.83    753.55 o 
  10  22   5     1204.30      359.51    880.13 o 
  11  22   5     9222.62     6773.90   1181.08 o 
  12  22   5       41.01      558.62    984.58 o 
  13  22   5      114.27     -783.88   1000.04 o 
 -16  23   5       76.69      936.05   1329.61 o 
 -15  23   5       24.62     -864.06    957.82 o 
 -14  23   5     2793.78     3626.80   1096.30 o 
 -13  23   5     4373.92     5444.15    925.07 o 
 -12  23   5     9469.52     9191.09    985.73 o 
 -11  23   5    41005.52    39525.05   1566.78 o 
 -10  23   5    40228.45    42368.87   1284.27 o 
  -9  23   5    10403.11     9527.26    678.44 o 
  -8  23   5      417.17     -276.71    450.11 o 
  -7  23   5      271.05      109.38    395.95 o 
  -6  23   5     7130.63     6932.37    396.51 o 
  -5  23   5       11.42      690.84    233.79 o 
  -4  23   5    61462.67    60954.54    859.71 o 
  -3  23   5    28614.92    27006.27    462.00 o 
  -2  23   5     5955.02     6326.30    272.17 o 
  -1  23   5   120092.90   120828.94   1363.31 o 
   0  23   5    48327.00    47631.12    740.42 o 
   1  23   5       44.33      -27.04    182.13 o 
   2  23   5    34048.76    34139.09    710.45 o 
   3  23   5       76.98      226.31    334.76 o 
   4  23   5     3673.23     3181.52    487.23 o 
   5  23   5      137.71       -1.35    421.66 o 
   6  23   5     3692.94     3937.56    530.41 o 
   7  23   5    15690.94    14296.86   1583.42 o 
   8  23   5    11471.03    10330.82   2125.14 o 
   9  23   5       44.11      534.56    797.74 o 
  10  23   5      152.63       53.87   1280.44 o 
  11  23   5     6172.99     7299.09   1204.73 o 
  12  23   5     1081.08     -341.59    964.72 o 
  13  23   5    10978.24     7873.53   1440.46 o 
 -15  24   5     7067.19     4620.33   1575.96 o 
 -14  24   5    14794.98    14703.46   1506.22 o 
 -13  24   5     1751.77     2161.40    975.53 o 
 -12  24   5     1172.13     1134.41    708.49 o 
 -11  24   5    28437.03    26022.43   1342.85 o 
 -10  24   5      750.87      821.72    497.58 o 
  -9  24   5    22008.28    21340.65    921.81 o 
  -8  24   5     3318.49     3350.75    540.72 o 
  -7  24   5    10891.83    12024.92    648.55 o 
  -6  24   5      722.23      556.12    343.70 o 
  -5  24   5    12377.98    13877.37    418.44 o 
  -4  24   5    22783.08    23890.18    533.67 o 
  -3  24   5    13199.03    12572.44    330.46 o 
  -2  24   5     7681.01     8323.35    304.10 o 
  -1  24   5     5553.67     6496.68    271.88 o 
   0  24   5     1669.93     2108.49    222.07 o 
   1  24   5       14.49     -109.83    204.21 o 
   2  24   5      597.43     1179.60    279.64 o 
   3  24   5    13402.85    14116.56    629.75 o 
   4  24   5     2865.22     2470.51    483.94 o 
   5  24   5     4667.73     6156.04    576.57 o 
   6  24   5    31667.65    34911.39   1214.20 o 
   7  24   5    34803.69    35915.33   1478.42 o 
   8  24   5     9685.27     9805.63   1108.28 o 
   9  24   5     1024.35      -47.61   1191.90 o 
  10  24   5       98.54     -782.46    782.46 o 
  11  24   5     6868.83     8375.79   1613.71 o 
  12  24   5    19893.66    15936.92   1581.04 o 
  13  24   5    10713.76     9714.84   1489.08 o 
 -15  25   5     2453.42     1591.86   1082.69 o 
 -14  25   5        5.21     -399.95    896.01 o 
 -13  25   5    20827.49    21656.53   1668.89 o 
 -12  25   5      146.08       -9.28    686.00 o 
 -11  25   5    19433.92    18876.33   1197.26 o 
 -10  25   5       36.62     -306.26    623.41 o 
  -9  25   5     2797.78     2398.60    538.51 o 
  -8  25   5    18628.29    17547.06    845.74 o 
  -7  25   5     2624.71     2512.43    501.63 o 
  -6  25   5     7282.86     7818.30    471.61 o 
  -5  25   5    19580.25    20729.08    567.56 o 
  -4  25   5     2979.79     3481.56    292.77 o 
  -3  25   5    19293.22    18803.82    496.43 o 
  -2  25   5    87226.19    88918.75   1088.07 o 
  -1  25   5     3505.18     3668.26    243.87 o 
   0  25   5     7086.25     7514.17    311.91 o 
   1  25   5    10794.80    11676.34    436.03 o 
   2  25   5    29821.83    29688.90    832.14 o 
   3  25   5     2099.90     2562.09    496.19 o 
   4  25   5     9879.35     8803.68    615.91 o 
   5  25   5    13818.85    14328.02    729.06 o 
   6  25   5    36876.55    36556.50   1462.10 o 
   7  25   5    16151.50    14415.39   1072.14 o 
   8  25   5     9223.19     8939.98   1107.63 o 
   9  25   5     2967.20     3412.49    957.97 o 
  10  25   5     3267.67     3481.06   1043.74 o 
  11  25   5      927.81      313.02    934.16 o 
  12  25   5    25309.94    28993.97   1942.91 o 
  13  25   5     4329.54     3819.90   2063.74 o 
 -15  26   5     2962.46     1121.50   1075.42 o 
 -14  26   5      603.68     1753.43   1039.23 o 
 -13  26   5     6660.78     5710.19   1167.46 o 
 -12  26   5      736.11     1607.11    917.24 o 
 -11  26   5     4107.23     4729.55    835.06 o 
 -10  26   5      221.60     -214.33    622.15 o 
  -9  26   5    22793.49    24935.16   1174.04 o 
  -8  26   5     9676.83    11357.16    845.40 o 
  -7  26   5    66941.51    66275.03   1452.74 o 
  -6  26   5    54421.31    55582.10   1282.32 o 
  -5  26   5    46724.05    47247.80    957.08 o 
  -4  26   5    67711.52    66953.04   1049.53 o 
  -3  26   5    21168.32    20139.96    466.15 o 
  -2  26   5     5249.16     6012.91    277.24 o 
  -1  26   5    15390.78    15800.82    414.86 o 
   0  26   5     2625.66     2838.23    256.85 o 
   1  26   5       42.69      -17.91    248.23 o 
   2  26   5    16246.50    16387.28    666.00 o 
   3  26   5       86.76      299.33    370.26 o 
   4  26   5     9551.89    11400.80    781.38 o 
   5  26   5    21279.31    21633.71    871.22 o 
   6  26   5     1372.95     2815.23    700.15 o 
   7  26   5     4965.03     5253.82    943.99 o 
   8  26   5    12978.83    12393.07   1613.27 o 
   9  26   5     5501.39     6408.79   1755.67 o 
  10  26   5    11516.10     8739.41   1217.28 o 
  11  26   5    12049.80    13105.71   1424.89 o 
  12  26   5       52.34      992.23   1142.16 o 
 -15  27   5     2071.53     -202.58   1011.87 o 
 -14  27   5     4821.51     3337.65   1160.32 o 
 -13  27   5     6825.71     8643.09   1342.32 o 
 -12  27   5       45.89      357.40    878.63 o 
 -11  27   5    16614.98    15595.31   1267.01 o 
 -10  27   5    13180.25    12565.51   1009.95 o 
  -9  27   5     4822.83     5501.57    768.27 o 
  -8  27   5     3327.93     2853.46    594.19 o 
  -7  27   5      668.88      685.02    446.01 o 
  -6  27   5    25035.74    23219.73    838.57 o 
  -5  27   5     1374.35     2202.36    376.14 o 
  -4  27   5    13496.21    14474.01    502.60 o 
  -3  27   5    29693.08    29554.70    672.70 o 
  -2  27   5    11404.22    11850.34    434.46 o 
  -1  27   5    33070.21    32415.92    551.32 o 
   0  27   5    10965.20    12443.96    445.53 o 
   1  27   5     4717.65     5525.45    469.29 o 
   2  27   5    70699.21    70499.04   1424.30 o 
   3  27   5       24.58      236.72    420.25 o 
   4  27   5     1949.49     2005.22    465.08 o 
   5  27   5     2548.66     2936.82    839.18 o 
   6  27   5      247.13       34.06    779.72 o 
   7  27   5     4316.48     3202.20    873.72 o 
   8  27   5     1267.36      964.13    816.87 o 
   9  27   5      286.71     -484.33    830.98 o 
  10  27   5      348.15      380.99   1309.69 o 
  11  27   5    10692.28     9552.90   1353.36 o 
  12  27   5     3468.53     2688.19   1141.63 o 
 -15  28   5     3157.23     2906.13   1816.97 o 
 -14  28   5    21937.07    20195.45   1742.55 o 
 -13  28   5     2146.73     2486.85   1055.04 o 
 -12  28   5     4665.57     2169.03    982.49 o 
 -11  28   5     6045.93     4964.19   1126.77 o 
 -10  28   5     2672.48     3974.14    773.46 o 
  -9  28   5      427.02       49.41    593.62 o 
  -8  28   5     3230.15     3661.76    686.18 o 
  -7  28   5     9001.71     9468.39    699.66 o 
  -6  28   5     3062.97     5456.25    793.54 o 
  -5  28   5    32826.04    33588.89    921.76 o 
  -4  28   5     3531.47     3609.55    364.26 o 
  -3  28   5    15134.90    14519.81    531.68 o 
  -2  28   5     2296.97     2029.80    254.61 o 
  -1  28   5     1295.46     1506.38    229.29 o 
   0  28   5      565.74      246.89    312.38 o 
   1  28   5     9723.08     9813.13    563.46 o 
   2  28   5       89.77      355.71    366.36 o 
   3  28   5    11983.74    13235.50    714.89 o 
   4  28   5     1234.61     1172.09    495.96 o 
   5  28   5     6872.21     8000.66   1038.11 o 
   6  28   5       43.79      633.61    797.71 o 
   7  28   5    28648.50    29387.03   1607.47 o 
   8  28   5     1143.35     1698.53    853.34 o 
   9  28   5     1272.06     1076.32    892.73 o 
  10  28   5     1005.62       34.80   1151.33 o 
  11  28   5     5350.55     4371.19   1160.67 o 
  12  28   5    14651.53    12154.43   1507.91 o 
 -14  29   5      332.74     -117.74   1018.15 o 
 -13  29   5    22452.79    19694.84   1693.42 o 
 -12  29   5     5005.46     4758.56   1122.27 o 
 -11  29   5     1692.78     2882.68    966.22 o 
 -10  29   5     1310.77     1675.59    958.52 o 
  -9  29   5      878.41     1118.48    621.39 o 
  -8  29   5     8387.61     8875.98    834.82 o 
  -7  29   5      664.87     1719.44    588.45 o 
  -6  29   5    12070.35    12258.95    660.56 o 
  -5  29   5    24601.00    25356.88    869.73 o 
  -4  29   5     6543.20     6397.50    465.40 o 
  -3  29   5    19000.37    19700.78    697.66 o 
  -2  29   5    22894.33    22971.51    569.09 o 
  -1  29   5     1248.76      893.25    232.96 o 
   0  29   5       98.81     -294.67    294.67 o 
   1  29   5    12941.94    13349.08    635.91 o 
   2  29   5    27866.32    28213.46    944.10 o 
   3  29   5    22591.32    24796.36    904.54 o 
   4  29   5      813.68     1369.56    497.27 o 
   5  29   5     4052.10     4533.50    755.30 o 
   6  29   5    38627.68    34931.20   1662.17 o 
   7  29   5     7946.70     7551.18   1660.46 o 
   8  29   5     4491.04     5638.07   1037.12 o 
   9  29   5     2873.08     1233.53   1301.78 o 
  10  29   5     1677.15      831.34    941.83 o 
  11  29   5       54.16     1597.99   1005.39 o 
  12  29   5    12653.08    12602.78   1861.10 o 
 -14  30   5     7580.80     6159.02   1312.90 o 
 -13  30   5     6032.49     4372.31   1196.14 o 
 -12  30   5     1445.72     1151.67    965.88 o 
 -11  30   5     4458.21     3414.45   1034.33 o 
 -10  30   5      900.63     1192.26    872.01 o 
  -9  30   5    28274.30    25861.03   1291.65 o 
  -8  30   5     2754.54     2729.97    679.46 o 
  -7  30   5    33279.35    33061.04   1824.07 o 
  -6  30   5    75462.05    75444.02   2036.66 o 
  -5  30   5    54717.41    56553.02   1690.14 o 
  -4  30   5    31498.37    30682.77    888.20 o 
  -3  30   5     4219.55     4073.27    396.34 o 
  -2  30   5     9618.64     9670.94    438.48 o 
  -1  30   5     7140.19     7976.85    430.72 o 
   0  30   5      520.58      431.75    358.05 o 
   1  30   5     2592.93     2488.19    442.19 o 
   2  30   5       62.24      367.73    410.28 o 
   3  30   5      634.26     1498.67    607.11 o 
   4  30   5    29933.25    30241.00   1316.73 o 
   5  30   5    13036.41    12727.24   1006.42 o 
   6  30   5     8159.03     8180.29   1038.44 o 
   7  30   5     1868.20     3590.82    918.09 o 
   8  30   5     5709.29     7039.62   1090.34 o 
   9  30   5     9386.59     7120.46   1186.18 o 
  10  30   5     9866.02     6692.36   1202.71 o 
  11  30   5    18009.01    17584.82   2548.55 o 
 -14  31   5      518.33     1194.61   1764.09 o 
 -13  31   5    14501.91    15851.72   1730.82 o 
 -12  31   5     1970.00      780.59    950.85 o 
 -11  31   5     5270.21     3077.68   1286.32 o 
 -10  31   5      428.17      181.80    831.83 o 
  -9  31   5     5719.94     6131.43   1060.17 o 
  -8  31   5     2472.83     2293.68    748.04 o 
  -7  31   5       15.13     1545.39    612.32 o 
  -6  31   5    26883.70    25698.38   1342.36 o 
  -5  31   5     1167.07     1474.76    477.95 o 
  -4  31   5     1674.93     1628.50    538.95 o 
  -3  31   5     1365.94     1539.48    365.09 o 
  -2  31   5    13847.20    15917.98    639.80 o 
  -1  31   5    16949.81    17963.70    606.15 o 
   0  31   5     4409.97     4322.06    457.94 o 
   1  31   5     1312.29     1591.84    407.38 o 
   2  31   5    30584.78    30503.06   1029.42 o 
   3  31   5     3614.82     3961.08    580.59 o 
   4  31   5     7259.56     6135.95    788.05 o 
   5  31   5     2483.37     2111.75    932.38 o 
   6  31   5     1538.16     2050.64    844.83 o 
   7  31   5       27.74      446.66    804.85 o 
   8  31   5     3333.46     2930.11    957.79 o 
   9  31   5       70.06     -814.18    814.18 o 
  10  31   5       18.83     -673.97    864.27 o 
  11  31   5     8773.58     7316.80   1277.20 o 
 -14  32   5    18146.36    13246.65   2008.02 o 
 -13  32   5        2.48      -66.83    997.03 o 
 -12  32   5    10165.35     8938.65   1345.48 o 
 -11  32   5      237.41      389.31    888.90 o 
 -10  32   5      584.25      547.85    884.54 o 
  -9  32   5     2736.37     2167.72   1722.85 o 
  -8  32   5     9324.98     9743.13   1191.84 o 
  -7  32   5     1493.21     1813.11    623.20 o 
  -6  32   5        8.96      165.79    776.68 o 
  -5  32   5     9783.12    10949.10    847.28 o 
  -4  32   5     9469.75    10168.17    702.85 o 
  -3  32   5    13236.55    13749.84    607.59 o 
  -2  32   5     2475.79     2726.23    407.63 o 
  -1  32   5     5171.12     4639.72    453.26 o 
   0  32   5       64.63      414.46    404.26 o 
   1  32   5    25610.38    24689.39    909.58 o 
   2  32   5     1109.75     1338.09    566.05 o 
   3  32   5    31306.69    31972.68   1265.79 o 
   4  32   5       29.18     1507.20    631.72 o 
   5  32   5    24641.83    23260.77   1432.80 o 
   6  32   5      739.00     1343.27    792.85 o 
   7  32   5     1474.22     1453.84    870.63 o 
   8  32   5      547.28      877.06    862.46 o 
   9  32   5    11208.39    10060.33   1284.80 o 
  10  32   5       63.58       92.90   1199.48 o 
  11  32   5     3826.42     1738.27   1427.14 o 
 -13  33   5     9126.43     8238.87   1396.44 o 
 -12  33   5     5665.51     5410.96   1213.44 o 
 -11  33   5       20.41     -511.04    940.63 o 
 -10  33   5     1454.53     -129.35    880.37 o 
  -9  33   5     2096.66     2528.49    941.58 o 
  -8  33   5     6346.15     5664.10   1021.17 o 
  -7  33   5     3502.55     4099.76    722.99 o 
  -6  33   5     5065.85     6844.07    757.04 o 
  -5  33   5    33548.67    29551.44   1253.00 o 
  -4  33   5     1547.32     1375.19    529.96 o 
  -3  33   5     1024.52      948.14    388.73 o 
  -2  33   5    17693.94    17451.27   1067.79 o 
  -1  33   5    10495.02     9945.74    574.85 o 
   0  33   5    52220.69    53834.49   1361.43 o 
   1  33   5    11269.93    12283.63    711.25 o 
   2  33   5    17933.03    16919.53    875.13 o 
   3  33   5    11039.17    12364.83   1363.35 o 
   4  33   5     2040.50     1408.13   1627.16 o 
   5  33   5     2596.60     3437.88    889.07 o 
   6  33   5    12375.94    11688.55   1178.79 o 
   7  33   5    10822.93    10042.84   1401.93 o 
   8  33   5    11860.54    13458.03   1340.96 o 
   9  33   5       90.91      315.32    882.86 o 
  10  33   5     2121.13     3162.93   1194.84 o 
  11  33   5       15.40     -883.13    962.59 o 
 -13  34   5     7478.56     7266.13   1383.90 o 
 -12  34   5       32.61      288.30   1018.61 o 
 -11  34   5     1569.56      495.19    949.25 o 
 -10  34   5     4496.59     2702.51   1009.59 o 
  -9  34   5    23648.66    21854.27   1572.99 o 
  -8  34   5      277.21     -347.27    757.77 o 
  -7  34   5    15808.20    16187.79   1239.35 o 
  -6  34   5    33055.94    32066.41   1346.94 o 
  -5  34   5    38996.02    39398.20   2167.49 o 
  -4  34   5     2394.59     2373.01    622.29 o 
  -3  34   5     2100.99     2057.66    511.78 o 
  -2  34   5    29672.91    27862.59   1400.81 o 
  -1  34   5     8629.08     8305.57    817.06 o 
   0  34   5     2822.38     3205.92   1031.73 o 
   1  34   5    15476.57    15454.00    922.40 o 
   2  34   5     2777.66     3931.55    704.20 o 
   3  34   5     9327.08    10710.65   1074.24 o 
   4  34   5    39121.91    37948.72   1849.19 o 
   5  34   5     1303.60     1514.58   1019.12 o 
   6  34   5     1150.28     2830.28    909.06 o 
   7  34   5      369.04     -327.83    814.32 o 
   8  34   5     7309.12     6475.34   1145.26 o 
   9  34   5    11377.85    10298.21   1330.25 o 
  10  34   5     3489.46     1818.30   1074.18 o 
 -13  35   5     8069.15     7701.31   1712.20 o 
 -12  35   5    12090.52    12527.28   1541.68 o 
 -11  35   5     1072.07     1275.19   1004.51 o 
 -10  35   5     2300.11     2980.89   1057.98 o 
  -9  35   5      215.14    -1065.52   1065.52 o 
  -8  35   5       26.02       51.01    806.85 o 
  -7  35   5      637.04      436.08    807.97 o 
  -6  35   5    16733.15    17348.72   1097.69 o 
  -5  35   5      911.03     1588.74    623.10 o 
  -4  35   5    14451.60    14898.86    961.92 o 
  -3  35   5      325.05      712.56    595.18 o 
  -2  35   5    12012.54    13964.28    886.67 o 
  -1  35   5      595.98     1153.27    738.80 o 
   0  35   5       13.82      682.32    891.50 o 
   1  35   5     2216.78     3204.66    648.40 o 
   2  35   5    47447.60    49103.89   1605.86 o 
   3  35   5      652.25       77.29    703.52 o 
   4  35   5      158.98      705.00    740.21 o 
   5  35   5    16114.44    17263.99   1941.22 o 
   6  35   5     1507.97     1750.60    854.78 o 
   7  35   5      830.39     1541.09    905.54 o 
   8  35   5    12472.35    10050.94   1278.78 o 
   9  35   5     1002.93     2417.27   1028.68 o 
  10  35   5      597.55     -349.21    920.43 o 
 -12  36   5    12542.45    12366.13   1538.22 o 
 -11  36   5      798.46      497.17   1060.04 o 
 -10  36   5     1959.73     1276.16   1583.41 o 
  -9  36   5     6385.46     6773.81   1154.44 o 
  -8  36   5     4030.18     3971.36   1015.76 o 
  -7  36   5     1161.11     -148.60    954.51 o 
  -6  36   5      125.20      574.40    587.69 o 
  -5  36   5     7813.06     9979.05    882.43 o 
  -4  36   5     2295.39     2637.42    651.86 o 
  -3  36   5     2597.42     3394.01    734.09 o 
  -2  36   5    10719.42    11113.75   1000.61 o 
  -1  36   5     9429.53     9785.78    930.60 o 
   0  36   5     1561.47     1647.33    868.28 o 
   1  36   5    10727.12    10614.16    872.72 o 
   2  36   5       17.70       97.91    955.67 o 
   3  36   5    11764.77    12768.49   1158.28 o 
   4  36   5      738.10     1202.08    902.37 o 
   5  36   5     4402.00     3773.23    913.53 o 
   6  36   5    14506.13    12398.63   1265.25 o 
   7  36   5     1275.28     2245.25   1047.64 o 
   8  36   5        6.57     -568.36   1440.61 o 
   9  36   5     1364.25     1544.04    991.08 o 
  10  36   5      895.18     1528.84   1040.27 o 
 -12  37   5    10689.86    10466.47   1917.80 o 
 -11  37   5     2231.45     2107.99   1074.24 o 
 -10  37   5        3.58     -854.83    854.83 o 
  -9  37   5     1032.34      828.12    934.77 o 
  -8  37   5     7144.13     7111.12   1142.30 o 
  -7  37   5     3851.81     3519.03    945.97 o 
  -6  37   5     2116.75      970.57    795.09 o 
  -5  37   5    15533.63    15404.46   1409.89 o 
  -4  37   5        1.54      557.83    772.86 o 
  -3  37   5    14761.89    14585.27   1123.29 o 
  -2  37   5      434.50     1515.35    845.10 o 
  -1  37   5      306.75     1185.43   1454.91 o 
   0  37   5    21985.25    26340.82   1867.63 o 
   1  37   5     6089.69     7271.37   1225.90 o 
   2  37   5      240.18      998.03    713.12 o 
   3  37   5    13253.21    15133.10   3368.10 o 
   4  37   5     2282.66     1997.62    830.44 o 
   5  37   5     1885.00     2661.09   1093.56 o 
   6  37   5     1571.22     2332.31    904.60 o 
   7  37   5    12571.75    13583.21   1639.05 o 
   8  37   5    11648.08    11393.78   1350.96 o 
   9  37   5      521.57      -46.43   1015.89 o 
 -12  38   5       60.33    -1999.48   1999.48 o 
 -11  38   5     2159.50      277.77   1790.83 o 
 -10  38   5     4303.08     5247.65   1227.09 o 
  -9  38   5    29388.82    34801.38   2001.20 o 
  -8  38   5     1333.86      542.98    877.33 o 
  -7  38   5     2656.20     2173.02    891.21 o 
  -6  38   5    13755.80    13963.09   1604.37 o 
  -5  38   5    18736.92    18902.46   1132.86 o 
  -4  38   5     2409.56     2932.59   1205.44 o 
  -3  38   5     2994.70     2673.30    979.83 o 
  -2  38   5    18084.21    18659.23   1643.24 o 
  -1  38   5     6599.40     5924.60   1170.15 o 
   0  38   5     1790.88      961.35   1100.73 o 
   1  38   5    15280.67    16733.66   1616.30 o 
   2  38   5     8325.26    10215.33   1640.44 o 
   3  38   5     7880.38     8495.55   1086.77 o 
   4  38   5    17199.84    16202.43   1339.43 o 
   5  38   5     1206.42     1495.01    862.11 o 
   6  38   5     6025.75     5811.44   1166.44 o 
   7  38   5      186.29      127.52    847.19 o 
   8  38   5     7349.75     7835.75   1264.10 o 
   9  38   5     7998.01     8144.64   1286.48 o 
 -11  39   5      614.89     -905.57   1262.99 o 
 -10  39   5     9177.58     7700.45   1287.66 o 
  -9  39   5     3292.55     3170.36   1127.33 o 
  -8  39   5     2119.34     1919.75    954.12 o 
  -7  39   5      166.35      302.58    828.81 o 
  -6  39   5    18598.56    17815.59   2297.70 o 
  -5  39   5     4566.19     1716.62   1432.23 o 
  -4  39   5     3979.37     5537.83   1174.08 o 
  -3  39   5     1044.77     1072.24    905.35 o 
  -2  39   5     4147.77     6114.61   1530.62 o 
  -1  39   5    11613.38     9280.12   1360.33 o 
   0  39   5     1407.43     1072.48    890.53 o 
   1  39   5     2155.89     2371.01    997.34 o 
   2  39   5    25610.48    25478.22   1952.16 o 
   3  39   5     2844.99     2974.67   1733.80 o 
   4  39   5       83.86      773.23    790.49 o 
   5  39   5    14354.00    13709.98   1313.52 o 
   6  39   5      478.91     1261.48    927.38 o 
   7  39   5    11447.17    12078.44   2262.94 o 
   8  39   5    20417.73    16303.56   1559.31 o 
 -11  40   5      988.05     -188.61   1270.51 o 
 -10  40   5      176.00     1913.08   1379.83 o 
  -9  40   5     7748.84     7241.77   1570.25 o 
  -8  40   5      258.34      223.73    899.82 o 
  -7  40   5       15.76      703.61    893.32 o 
  -6  40   5       22.81      646.79    824.00 o 
  -5  40   5     7811.22     8331.54   2110.97 o 
  -4  40   5     2874.13     4082.86   1672.19 o 
  -3  40   5      369.11      294.62    950.64 o 
  -2  40   5    10746.13    11416.38   2283.76 o 
  -1  40   5     4192.10     5120.35   1162.50 o 
   0  40   5     4212.82     2672.28   1057.06 o 
   1  40   5     2507.89     1354.37    958.41 o 
   2  40   5      581.30     1152.96    948.66 o 
   3  40   5      299.38      491.69    770.27 o 
   4  40   5     1693.94     1816.58    898.54 o 
   5  40   5     1607.01     2330.83    954.04 o 
   6  40   5     8321.79     9106.33   1221.77 o 
   7  40   5     4052.38     4408.36   1177.47 o 
   8  40   5      700.54     1878.08   1072.84 o 
 -10  41   5        5.69    -1008.08   1500.11 o 
  -9  41   5     1643.92     2363.88   1437.56 o 
  -8  41   5      339.22     -831.68   1033.51 o 
  -7  41   5     3994.50     2783.30   1302.35 o 
  -6  41   5       68.21     1037.34   1439.45 o 
  -5  41   5       22.91      699.64   1341.28 o 
  -4  41   5      326.30      159.55   1268.11 o 
  -3  41   5     2947.30     2716.83   1764.64 o 
  -2  41   5       10.35      960.89    923.36 o 
  -1  41   5       80.40     1244.38    950.53 o 
   0  41   5    15622.97    16274.10   2012.49 o 
   1  41   5     4013.25     6244.20   2204.18 o 
   2  41   5       33.67     -309.26    865.47 o 
   3  41   5     3836.15     4978.95   1441.96 o 
   4  41   5     2471.09     2455.59    888.28 o 
   5  41   5     1047.20     1327.39    900.03 o 
   6  41   5      226.57     1867.83   1091.03 o 
   7  41   5    14355.61    10992.07   1375.41 o 
   8  41   5     6119.89     7716.37   2397.93 o 
 -10  42   5     4618.24     2234.20   1461.37 o 
  -9  42   5     8312.95     5704.88   1603.56 o 
  -8  42   5     5898.60     4291.54   1427.84 o 
  -7  42   5       82.36     3128.74   1856.23 o 
  -6  42   5     2504.29     3427.21   1665.58 o 
  -5  42   5    12031.82    10279.93   2293.90 o 
  -4  42   5     1804.40     1660.56   1484.12 o 
  -3  42   5    11814.69    12130.02   2297.67 o 
  -2  42   5     9480.94     7442.49   1376.68 o 
  -1  42   5     8280.15     8320.25   1414.91 o 
   0  42   5     6254.86     4508.39   1172.55 o 
   1  42   5    32361.93    30539.93   2197.14 o 
   2  42   5    16703.10    16505.63   1752.58 o 
   3  42   5    10282.63    11343.74   1564.11 o 
   4  42   5     9327.85     9468.65   1473.40 o 
   5  42   5     1892.26     1913.26    932.95 o 
   6  42   5     1082.38     2966.44   1238.21 o 
   7  42   5      165.10     1920.02   1465.71 o 
  -9  43   5     2743.76       90.23   2253.17 o 
  -8  43   5      989.15     -350.92   1185.72 o 
  -7  43   5      504.25    -1255.72   1375.56 o 
  -6  43   5     9813.68    11457.26   2388.32 o 
  -5  43   5     5388.94     7092.15   2122.05 o 
  -4  43   5       72.59     2134.98   1544.89 o 
  -3  43   5      255.38      143.45   1297.13 o 
  -2  43   5     1636.35      611.19   1391.44 o 
  -1  43   5    15527.59    16072.14   1705.72 o 
   0  43   5     1999.35      962.63    997.52 o 
   1  43   5     2792.63     3481.91   1153.83 o 
   2  43   5    19440.10    21213.05   2425.51 o 
   3  43   5     2569.90     4089.62   1211.95 o 
   4  43   5      376.79     2707.39   1560.32 o 
   5  43   5    15044.72    15312.67   1480.96 o 
   6  43   5       66.51     1130.28   1041.49 o 
  -8  44   5      145.14    -1297.51   1297.51 o 
  -7  44   5      304.81      581.50   1542.38 o 
  -6  44   5      479.28     2067.90   1729.71 o 
  -5  44   5     4702.54     8078.70   2199.62 o 
  -4  44   5    10513.89     8421.46   2201.78 o 
  -3  44   5      227.39      882.64   1398.38 o 
  -2  44   5     7452.68    10697.25   2314.42 o 
  -1  44   5     1293.71     1222.60   1062.03 o 
   0  44   5      973.55     2662.79   1123.37 o 
   1  44   5     8778.76     7236.60   1396.84 o 
   2  44   5     2959.28     4445.90   1405.76 o 
   3  44   5        3.73     -122.15    928.28 o 
   4  44   5     3922.12     4519.92   2156.37 o 
   5  44   5       50.36     2699.06   1149.50 o 
   6  44   5     6629.46     5501.47   1190.24 o 
  -8  45   5       85.08    -1214.17   1522.24 o 
  -7  45   5     6078.23     5021.29   2002.25 o 
  -6  45   5     2733.20      -50.42   1514.98 o 
  -5  45   5     3168.51     2135.31   1678.74 o 
  -4  45   5     1650.71     -910.12   1363.60 o 
  -3  45   5      202.82     1356.00   1589.32 o 
  -2  45   5       39.56     -683.63   1271.37 o 
  -1  45   5       18.95     1607.98   1512.49 o 
   0  45   5    10757.32     8098.14   1510.25 o 
   1  45   5      428.41      662.89   1006.98 o 
   2  45   5        4.67     2340.15   1093.97 o 
   3  45   5     2414.28     2808.62   1165.80 o 
   4  45   5      196.41      490.16   1031.31 o 
   5  45   5      171.01      925.16   1343.17 o 
  -7  46   5        5.97     -953.30   1438.59 o 
  -6  46   5       24.01     -907.84   1471.95 o 
  -5  46   5     1619.96     3262.20   1853.38 o 
  -4  46   5      833.98     -848.22   1432.60 o 
  -3  46   5     9832.17     8966.74   2297.88 o 
  -2  46   5     5578.86     5292.84   1953.59 o 
  -1  46   5    13297.56    12998.45   2504.03 o 
   0  46   5     6504.24     6834.83   1446.99 o 
   1  46   5    39970.68    36168.80   2532.20 o 
   2  46   5    13596.39    13364.58   1785.06 o 
   3  46   5     5244.01     5122.06   1613.78 o 
   4  46   5     4158.55     2736.79   1309.85 o 
  -6  47   5     2536.64     1661.53   1841.25 o 
  -5  47   5      252.26     -451.93   1541.57 o 
  -4  47   5      349.14      570.00   1606.91 o 
  -3  47   5     3708.72     1918.17   1630.45 o 
  -2  47   5     1390.61      555.02   1504.74 o 
  -1  47   5     4448.31     1134.27   1563.82 o 
   0  47   5     4023.29     3851.32   1794.78 o 
   1  47   5     2928.46     5567.32   1417.05 o 
   2  47   5     7027.31     6077.76   1593.41 o 
   3  47   5     2166.68     2575.53   1286.03 o 
  -5  48   5     1064.85       -1.92   1572.07 o 
  -4  48   5     1525.47     4008.20   1951.85 o 
  -3  48   5      313.69      725.63   1617.41 o 
  -2  48   5     9840.51    11438.63   2495.54 o 
  -1  48   5     2491.27     2574.20   1692.68 o 
   0  48   5     1255.15     2442.77   1699.89 o 
   1  48   5     2470.11     3465.63   1575.25 o 
   2  48   5     2596.93     2313.59   1186.40 o 
  -3  49   5      667.96     1319.81   1578.96 o 
  -2  49   5      732.65     1255.71   1667.89 o 
  -1  49   5      813.91       94.82   1578.05 o 
   0  49   5     6008.79     9845.02   2362.02 o 
   1  49   5     1298.78     1336.26   1536.06 o 
 -18   0   6    32908.25    30487.70   6660.56 o 
 -17   0   6     7260.03     4813.14   1411.31 o 
 -16   0   6    34930.27    32550.87   1657.21 o 
 -15   0   6     7593.94     7088.76    902.82 o 
 -14   0   6     5047.12     4354.59    748.95 o 
 -13   0   6      186.38      914.55    626.68 o 
 -12   0   6     2285.31     1136.09    600.59 o 
 -11   0   6     1712.42     1396.40    434.45 o 
 -10   0   6     7144.61     6666.95    595.48 o 
  -9   0   6     9281.37    10163.97    639.91 o 
  -8   0   6    28424.68    30325.70    899.24 o 
  -7   0   6    86611.39    98583.56   1908.19 o 
  -6   0   6  1065283.25  1159503.75  17606.84 o 
  -5   0   6   589987.94   638338.50   9816.45 o 
  -4   0   6   302412.16   327302.81   6025.23 o 
  -3   0   6   108655.01   111681.99   2028.69 o 
  -2   0   6      668.23      358.77    181.44 o 
  -1   0   6   138104.59   115048.70   2064.19 o 
   0   0   6      588.32      -23.07    220.00 o 
   1   0   6      302.08      -88.03    313.97 o 
   2   0   6      453.68     -407.82    407.82 o 
   3   0   6    20957.26    16120.95    629.04 o 
   4   0   6     1760.83     1580.90    332.27 o 
   5   0   6     2275.68     2200.59    317.67 o 
   6   0   6    16208.67    16614.29    691.73 o 
   7   0   6     7529.74     7844.49    511.85 o 
   8   0   6    13094.19    13967.96    673.40 o 
   9   0   6    10473.76    10730.72    633.71 o 
  10   0   6     6057.32     5910.62    976.34 o 
  11   0   6    25091.94    26435.54   1647.53 o 
  12   0   6    69351.95    66622.62   2559.33 o 
  13   0   6     1118.90       65.94    976.51 o 
  14   0   6      192.53     -147.58   2335.10 o 
 -18   1   6      753.03     -359.91    985.99 o 
 -17   1   6     2845.30     1617.05    830.77 o 
 -16   1   6    16579.50    15314.57    977.96 o 
 -15   1   6     7876.11     8354.62    766.87 o 
 -14   1   6    10312.65    11287.41    835.57 o 
 -13   1   6    14609.27    17421.46    803.26 o 
 -12   1   6     5515.19     6067.31    569.82 o 
 -11   1   6    10599.49    12176.85    502.68 o 
 -10   1   6      164.69      -41.15    246.19 o 
  -9   1   6     1058.16      957.97    259.22 o 
  -8   1   6    10212.86    10359.60    404.22 o 
  -7   1   6      594.11      620.02    197.55 o 
  -6   1   6     8278.13     9474.35    476.95 o 
  -5   1   6     5547.44     5835.88    313.25 o 
  -4   1   6    13028.16    14501.56    536.42 o 
  -3   1   6    20915.44    20253.83    429.77 o 
  -2   1   6     3204.64     3582.59    191.94 o 
  -1   1   6   220980.70   222432.70   2783.07 o 
   0   1   6     6184.88     6270.04    281.84 o 
   1   1   6    56527.44    55594.16    766.06 o 
   2   1   6   111613.68   114189.04   1381.46 o 
   3   1   6   103093.80    92899.69   1343.77 o 
   4   1   6     3842.67     3885.99    269.34 o 
   5   1   6     5429.17     5743.04    329.59 o 
   6   1   6     6997.86     6492.13    315.43 o 
   7   1   6     3345.64     2713.60    275.22 o 
   8   1   6      479.57      413.17    253.98 o 
   9   1   6       79.08      196.37    287.98 o 
  10   1   6     4447.52     3976.01    687.29 o 
  11   1   6     1653.88     2585.00    644.34 o 
  12   1   6    18164.32    19641.63   1105.74 o 
  13   1   6     6453.19     5734.08    964.67 o 
  14   1   6      277.19      536.13   1143.38 o 
 -18   2   6      464.70      486.44    881.78 o 
 -17   2   6      665.37      427.21    701.01 o 
 -16   2   6        4.32     -125.33    558.85 o 
 -15   2   6     1281.93     1657.93    499.64 o 
 -14   2   6       33.07      -55.71    422.44 o 
 -13   2   6      742.65     1065.29    433.69 o 
 -12   2   6      147.84     -127.11    372.48 o 
 -11   2   6        1.66       28.64    279.59 o 
 -10   2   6     1626.68     1273.20    304.80 o 
  -9   2   6       36.27      482.79    239.05 o 
  -8   2   6     1842.79     2204.41    261.64 o 
  -7   2   6      271.79       91.44    184.80 o 
  -6   2   6     2095.86     3203.25    234.45 o 
  -5   2   6    23405.29    26562.54    534.38 o 
  -4   2   6     8326.95     9042.00    326.88 o 
  -3   2   6     9685.06     9430.61    352.35 o 
  -2   2   6    13680.67    12034.73    248.06 o 
  -1   2   6    19001.31    17136.63    646.45 o 
   0   2   6     1150.54      677.33    172.39 o 
   1   2   6     2848.81     2367.98    248.59 o 
   2   2   6       23.00      175.95    268.21 o 
   3   2   6     3071.94     3352.08    302.05 o 
   4   2   6       60.35     -195.32    195.32 o 
   5   2   6      222.05      273.76    189.79 o 
   6   2   6     1318.60     1190.63    234.68 o 
   7   2   6     7041.75     7746.12    359.82 o 
   8   2   6      203.91      343.32    262.62 o 
   9   2   6    12986.14    14220.64    536.86 o 
  10   2   6      394.31      -55.81    506.89 o 
  11   2   6      385.69     -436.13    544.57 o 
  12   2   6      118.25      382.08    681.45 o 
  13   2   6     1595.26     1489.83    806.39 o 
  14   2   6       28.74     -112.43    909.69 o 
 -18   3   6      128.32     -849.86    849.86 o 
 -17   3   6     6584.08     6383.10    853.86 o 
 -16   3   6    13354.54    13860.74    943.39 o 
 -15   3   6     8178.04     7926.42    738.93 o 
 -14   3   6     5831.22     5181.66    582.88 o 
 -13   3   6    13168.89    14091.47    773.10 o 
 -12   3   6    59761.92    60759.50   1247.77 o 
 -11   3   6    17158.66    18733.01    631.72 o 
 -10   3   6    12875.49    13624.74    647.53 o 
  -9   3   6    14703.59    16369.72    551.23 o 
  -8   3   6     4481.18     5021.56    312.04 o 
  -7   3   6       50.85      129.66    179.07 o 
  -6   3   6       96.43      647.61    198.07 o 
  -5   3   6     3750.93     2768.35    223.52 o 
  -4   3   6    17020.18    15425.20    392.82 o 
  -3   3   6     2817.27     3169.00    236.39 o 
  -2   3   6     2822.00     2643.71    144.55 o 
  -1   3   6    30905.28    29517.39    478.28 o 
   0   3   6   135172.95   135328.14   1556.92 o 
   1   3   6   140720.00   141241.84   1687.72 o 
   2   3   6   195057.98   201337.56   2435.28 o 
   3   3   6    19266.63    16327.53    473.00 o 
   4   3   6      174.87     -197.80    197.80 o 
   5   3   6    10351.58     9842.94    344.88 o 
   6   3   6     1963.32     1866.18    243.08 o 
   7   3   6     3739.64     3702.35    296.94 o 
   8   3   6      185.83      295.04    258.90 o 
   9   3   6      955.20      828.54    303.06 o 
  10   3   6      423.57      143.72    411.15 o 
  11   3   6     3511.09     4102.69    691.38 o 
  12   3   6    11851.78    11365.23   1029.66 o 
  13   3   6      283.92     -180.61    749.17 o 
  14   3   6     1664.92     1079.21    819.47 o 
 -18   4   6    34028.11    34052.43   1871.66 o 
 -17   4   6    13545.96    13880.30   1024.23 o 
 -16   4   6    26409.02    24708.52   1176.82 o 
 -15   4   6     4601.37     4481.43    999.42 o 
 -14   4   6     6340.33     6395.70    604.75 o 
 -13   4   6       29.91      401.01    413.46 o 
 -12   4   6     8763.75     8595.15    542.00 o 
 -11   4   6        0.73     -145.45    272.65 o 
 -10   4   6     3511.03     3694.07    313.13 o 
  -9   4   6     5578.72     5883.60    339.46 o 
  -8   4   6    22704.44    23447.30    550.39 o 
  -7   4   6     9493.31    11272.56    378.86 o 
  -6   4   6   590519.81   627424.56   6868.92 o 
  -5   4   6   314618.34   334468.44   3960.45 o 
  -4   4   6    85547.66    91083.59   1263.72 o 
  -3   4   6     7120.38     6972.32    226.29 o 
  -2   4   6     1571.35     1465.52    154.63 o 
  -1   4   6    96491.83    81988.91   1693.36 o 
   0   4   6    71579.90    60698.50    839.36 o 
   1   4   6    24541.49    21931.84    547.40 o 
   2   4   6      305.06      166.82    131.61 o 
   3   4   6    22385.61    18578.40    562.24 o 
   4   4   6     2504.64     2425.12    267.11 o 
   5   4   6     2331.72     2318.78    242.27 o 
   6   4   6     9422.14    10566.98    512.82 o 
   7   4   6     5842.61     6264.23    344.78 o 
   8   4   6     3338.69     3409.87    323.05 o 
   9   4   6      523.40      333.70    295.84 o 
  10   4   6    17772.48    19031.03    795.10 o 
  11   4   6    25890.33    26962.84   1246.09 o 
  12   4   6    48689.16    47556.45   3263.05 o 
  13   4   6     2458.11     2850.85    854.63 o 
  14   4   6      459.40      358.84    795.07 o 
 -18   5   6     1828.47     1017.82    811.27 o 
 -17   5   6     1215.94     1383.42    690.53 o 
 -16   5   6    13181.72    12984.70   1042.55 o 
 -15   5   6     7149.79     7739.93    860.30 o 
 -14   5   6    28507.58    28009.25    992.10 o 
 -13   5   6     2673.27     3143.63    498.20 o 
 -12   5   6     1880.22     1400.30    363.48 o 
 -11   5   6      787.88      514.65    291.82 o 
 -10   5   6    19594.57    21877.41    575.45 o 
  -9   5   6      247.02     -103.82    204.23 o 
  -8   5   6    10025.10    10062.30    364.48 o 
  -7   5   6      878.23      886.45    183.93 o 
  -6   5   6    32029.33    32679.10    602.15 o 
  -5   5   6      192.30     -106.28    151.48 o 
  -4   5   6       89.71     -125.83    165.25 o 
  -3   5   6       51.03       63.92    121.31 o 
  -2   5   6     3413.53     3460.18    157.34 o 
  -1   5   6   167197.86   161037.30   1754.28 o 
   0   5   6   193161.95   204749.39   2291.54 o 
   1   5   6   225137.34   228597.70   3058.17 o 
   2   5   6    29118.80    29453.96    672.28 o 
   3   5   6   215462.73   204097.30   2844.28 o 
   4   5   6     5688.14     5500.37    324.70 o 
   5   5   6     4976.82     5050.49    284.48 o 
   6   5   6     8289.19     7511.70    374.75 o 
   7   5   6      792.45      391.34    280.53 o 
   8   5   6     2439.18     2066.18    325.53 o 
   9   5   6      490.90      242.22    301.68 o 
  10   5   6     4810.61     4987.73    531.82 o 
  11   5   6       62.22      839.81    695.24 o 
  12   5   6    19746.21    21807.48   2471.22 o 
  13   5   6     8258.22     6645.35    977.40 o 
  14   5   6     4496.03     4260.47    947.74 o 
 -18   6   6    12615.61    15211.78   1225.59 o 
 -17   6   6     1031.67     1276.05    690.94 o 
 -16   6   6     1129.26     1633.01    721.01 o 
 -15   6   6      788.40      373.31    600.23 o 
 -14   6   6     2710.73     2865.09    839.03 o 
 -13   6   6      545.41      445.81    428.84 o 
 -12   6   6     8030.66     6503.73    465.70 o 
 -11   6   6        4.06     -155.91    274.39 o 
 -10   6   6     6325.11     6277.85    377.61 o 
  -9   6   6       29.04     -202.01    202.01 o 
  -8   6   6      335.06      176.42    186.00 o 
  -7   6   6    14308.94    15880.09    414.70 o 
  -6   6   6     2676.80     3183.39    230.97 o 
  -5   6   6       18.19       62.60    153.70 o 
  -4   6   6      275.04      238.02    171.10 o 
  -3   6   6     1615.56     1752.63    148.51 o 
  -2   6   6    48510.62    47232.30    711.00 o 
  -1   6   6    86938.89    80218.90   1334.71 o 
   0   6   6     1473.85     1314.17    171.82 o 
   1   6   6      289.06       55.49    172.38 o 
   2   6   6     5819.63     5882.97    270.04 o 
   3   6   6     2021.61     1909.46    341.57 o 
   4   6   6    16650.91    14805.94    484.58 o 
   5   6   6    21896.31    20255.80    502.02 o 
   6   6   6      802.74      567.77    281.99 o 
   7   6   6    16725.03    18224.75    533.44 o 
   8   6   6    23700.32    25361.66    709.00 o 
   9   6   6      364.06       93.15    304.11 o 
  10   6   6     7821.59     7305.60    645.24 o 
  11   6   6      211.26     -397.78    630.08 o 
  12   6   6      250.71      432.36    707.21 o 
  13   6   6     3286.18     3800.88    850.65 o 
  14   6   6      616.27      720.29   1066.81 o 
 -17   7   6     3396.08     1927.04    741.54 o 
 -16   7   6    18029.76    15874.50   1233.75 o 
 -15   7   6     3171.16     2857.97    749.43 o 
 -14   7   6      197.55      260.08    557.15 o 
 -13   7   6    30505.62    31888.44    998.60 o 
 -12   7   6    40994.20    41998.76   1119.53 o 
 -11   7   6     2955.81     3002.12    380.23 o 
 -10   7   6    18026.27    18847.88    598.76 o 
  -9   7   6     1990.39     1855.21    258.16 o 
  -8   7   6     2315.69     2366.35    237.30 o 
  -7   7   6       56.32       46.03    173.21 o 
  -6   7   6      179.53      183.38    167.39 o 
  -5   7   6     5040.53     4434.71    245.60 o 
  -4   7   6     1569.49     1746.88    218.45 o 
  -3   7   6      816.87      804.49    145.85 o 
  -2   7   6     3188.61     3356.80    161.01 o 
  -1   7   6    10052.80    11539.73    299.91 o 
   0   7   6    70030.18    73369.63    933.58 o 
   1   7   6   379238.69   381938.88   4150.47 o 
   2   7   6   170735.23   175583.66   2194.68 o 
   3   7   6    24973.63    23690.22    656.22 o 
   4   7   6    10630.94     9696.28    402.34 o 
   5   7   6    16208.77    14562.48    436.78 o 
   6   7   6     6042.06     6021.26    354.79 o 
   7   7   6    10710.24    10717.23    432.19 o 
   8   7   6      881.68      532.52    327.51 o 
   9   7   6     1081.87      920.80    370.88 o 
  10   7   6      434.88      737.88    479.63 o 
  11   7   6     3360.16     3382.36    762.51 o 
  12   7   6     2425.26     3189.03    834.01 o 
  13   7   6     1056.77     -470.67    736.11 o 
  14   7   6     1639.77     2791.17   1165.67 o 
 -17   8   6     4894.86     4263.54    890.15 o 
 -16   8   6    18295.25    17367.56   1174.16 o 
 -15   8   6     3608.56     2847.75    749.86 o 
 -14   8   6      638.55     -376.17    549.20 o 
 -13   8   6      246.64       52.10    509.87 o 
 -12   8   6     4178.05     3158.47    475.72 o 
 -11   8   6     4556.74     4193.62    397.33 o 
 -10   8   6       19.62      366.95    276.94 o 
  -9   8   6       95.22      372.66    206.14 o 
  -8   8   6    49317.95    51376.50    826.96 o 
  -7   8   6    20805.64    21442.66    478.10 o 
  -6   8   6   340655.94   352488.38   3803.66 o 
  -5   8   6   171439.97   178227.52   2061.22 o 
  -4   8   6      518.46      562.88    159.64 o 
  -3   8   6      538.56      693.42    154.61 o 
  -2   8   6     2115.78     1691.81    187.09 o 
  -1   8   6    44105.56    40386.97    637.36 o 
   0   8   6    67392.86    61296.71    874.17 o 
   1   8   6    21368.80    19587.88    396.06 o 
   2   8   6     3544.16     3150.08    215.70 o 
   3   8   6    28174.01    25854.78    743.16 o 
   4   8   6      366.48      530.05    237.41 o 
   5   8   6      834.99     1489.71    291.71 o 
   6   8   6    21380.63    23436.41    582.60 o 
   7   8   6      189.29      404.74    270.04 o 
   8   8   6     1103.75     1107.10    343.85 o 
   9   8   6       58.84     -337.48    337.48 o 
  10   8   6    36118.11    36856.50   1182.96 o 
  11   8   6    12013.41    11770.49   1009.98 o 
  12   8   6    18157.45    18082.64   1324.38 o 
  13   8   6     2466.65     3000.77    859.76 o 
  14   8   6      356.99     -596.58    804.14 o 
 -17   9   6     2611.76     2899.84    837.83 o 
 -16   9   6     3320.87     3042.16    802.07 o 
 -15   9   6     6733.80     6857.29    866.29 o 
 -14   9   6    20382.40    22498.62   1176.37 o 
 -13   9   6     3239.64     4356.14    692.63 o 
 -12   9   6       53.16     -370.55    370.55 o 
 -11   9   6     1330.92     1568.22    409.14 o 
 -10   9   6    24834.43    26528.38    692.85 o 
  -9   9   6    19007.16    19623.49    537.44 o 
  -8   9   6    11644.10    11060.45    378.90 o 
  -7   9   6      402.62      512.55    180.12 o 
  -6   9   6     4989.30     5186.57    351.90 o 
  -5   9   6        2.02      431.18    227.83 o 
  -4   9   6     2924.48     3049.16    213.28 o 
  -3   9   6       70.62       63.51    147.27 o 
  -2   9   6    75214.70    72137.24    826.73 o 
  -1   9   6   252749.30   253607.30   2679.86 o 
   0   9   6    46723.21    49991.53    667.99 o 
   1   9   6    50971.36    54827.05    726.07 o 
   2   9   6    13376.51    13594.17    326.93 o 
   3   9   6   300776.53   297515.69   5364.42 o 
   4   9   6    22255.92    21392.12    570.49 o 
   5   9   6    54628.03    53245.82    910.19 o 
   6   9   6    48728.23    48208.83    848.20 o 
   7   9   6       50.38     -160.82    306.24 o 
   8   9   6     1853.93     1799.42    372.26 o 
   9   9   6      201.79      193.38    391.83 o 
  10   9   6     7209.51     6348.70    563.31 o 
  11   9   6      721.62     1387.94    694.01 o 
  12   9   6    12859.87    14548.22   1126.94 o 
  13   9   6     4380.40     3142.45    889.90 o 
  14   9   6     4844.15     6266.83   1130.63 o 
 -17  10   6     8426.08     8173.63   1003.00 o 
 -16  10   6     3765.49     2622.66    790.38 o 
 -15  10   6       95.84       37.54    607.21 o 
 -14  10   6     6927.91     5859.86    875.40 o 
 -13  10   6       11.84     -168.92    686.07 o 
 -12  10   6     3560.76     2605.22    598.50 o 
 -11  10   6     1012.46     1330.12    460.30 o 
 -10  10   6    35520.10    34265.72    788.53 o 
  -9  10   6    11074.41    10607.41    416.31 o 
  -8  10   6     1840.69     1246.93    215.07 o 
  -7  10   6    85817.57    90430.40   1197.11 o 
  -6  10   6     4400.29     5032.90    311.97 o 
  -5  10   6    19952.05    20069.19    435.75 o 
  -4  10   6       16.68       67.72    135.71 o 
  -3  10   6     5633.48     4559.51    191.91 o 
  -2  10   6    67954.67    65373.28    757.99 o 
  -1  10   6   199437.31   193499.23   2006.55 o 
   0  10   6     4653.93     4882.07    194.92 o 
   1  10   6     1270.67     1146.65    163.82 o 
   2  10   6      152.96      388.34    161.30 o 
   3  10   6    15167.47    14630.61    552.96 o 
   4  10   6    19771.07    18687.04    541.60 o 
   5  10   6    81277.99    78864.96   1210.95 o 
   6  10   6    32109.36    34091.98    860.13 o 
   7  10   6    85324.16    87965.45   1498.04 o 
   8  10   6    66380.39    70673.03   1259.46 o 
   9  10   6       21.79     -122.71    388.27 o 
  10  10   6    11463.03    12929.12    699.70 o 
  11  10   6     4123.79     4356.98    802.44 o 
  12  10   6      368.67      -61.16    776.26 o 
  13  10   6     4205.34     4625.71   1032.79 o 
  14  10   6      355.01     -178.73    878.65 o 
 -17  11   6       22.93     1139.97    795.46 o 
 -16  11   6     9417.78     8584.47    957.22 o 
 -15  11   6      178.04      558.28    640.14 o 
 -14  11   6    11632.85    12419.25    958.55 o 
 -13  11   6    50323.54    52737.35   1606.17 o 
 -12  11   6    38761.82    40811.64   1353.69 o 
 -11  11   6       31.22     -396.71    396.71 o 
 -10  11   6   104027.55   106489.86   1615.08 o 
  -9  11   6    17451.18    17262.94    487.22 o 
  -8  11   6      467.28      447.03    191.06 o 
  -7  11   6     5876.83     5189.73    457.42 o 
  -6  11   6     1420.87     1541.93    219.53 o 
  -5  11   6     5136.46     5141.65    232.43 o 
  -4  11   6     2965.19     3150.92    161.59 o 
  -3  11   6    21634.17    19579.36    371.44 o 
  -2  11   6     2301.54     2441.34    146.27 o 
  -1  11   6   101027.92   105961.66   1180.04 o 
   0  11   6     9383.67     9804.83    259.56 o 
   1  11   6   159343.19   162889.47   1810.43 o 
   2  11   6    13634.33    14492.67    326.68 o 
   3  11   6     5430.81     6821.50    368.50 o 
   4  11   6    13414.75    12655.19    460.71 o 
   5  11   6    53418.08    51634.02    905.70 o 
   6  11   6     2603.11     2912.09    300.89 o 
   7  11   6    36433.10    35956.19    868.92 o 
   8  11   6        1.30     -370.59    397.66 o 
   9  11   6     1071.11     1499.01    464.99 o 
  10  11   6     5524.98     6936.17    761.98 o 
  11  11   6     2529.70     2157.71    975.12 o 
  12  11   6       25.24     -810.54    810.54 o 
  13  11   6     1141.64     1304.53    909.26 o 
  14  11   6     6667.49     7278.36   1190.70 o 
 -17  12   6      662.55     -811.38    811.38 o 
 -16  12   6     6731.23     8833.01    986.37 o 
 -15  12   6     5417.68     4653.69    816.82 o 
 -14  12   6      452.31      387.77    594.83 o 
 -13  12   6      642.37       20.25    544.60 o 
 -12  12   6     9042.24     8151.37    747.34 o 
 -11  12   6    28604.30    28877.22   1118.55 o 
 -10  12   6     2311.28     2739.77    348.59 o 
  -9  12   6     2014.52     2147.94    275.47 o 
  -8  12   6    21717.43    21698.00    553.42 o 
  -7  12   6    27311.02    28153.99    621.14 o 
  -6  12   6   116278.22   119381.79   1594.01 o 
  -5  12   6   117970.64   124597.91   1525.93 o 
  -4  12   6      408.04      153.80    129.08 o 
  -3  12   6    39831.86    41605.39    572.62 o 
  -2  12   6      320.04       91.51    109.83 o 
  -1  12   6    25209.42    24241.75    394.18 o 
   0  12   6    32559.04    31558.42    567.94 o 
   1  12   6    12137.70    12796.60    330.97 o 
   2  12   6      302.34      662.12    167.37 o 
   3  12   6     8126.26     7230.35    334.66 o 
   4  12   6      977.37     1166.91    264.85 o 
   5  12   6       20.82     1075.65    245.69 o 
   6  12   6     1597.32     1792.53    337.08 o 
   7  12   6     1361.63     2192.71    418.16 o 
   8  12   6    14413.87    15201.21    730.25 o 
   9  12   6      637.48     -405.07    447.54 o 
  10  12   6    12977.30    12968.94    929.04 o 
  11  12   6      408.67      384.42    887.05 o 
  12  12   6      537.48      -11.95    761.56 o 
  13  12   6     8691.80     9605.20   1191.88 o 
  14  12   6      177.67      333.64    903.56 o 
 -17  13   6     5216.62     6142.50   1248.94 o 
 -16  13   6        5.16     -186.24    783.33 o 
 -15  13   6     4391.08     4707.75    935.65 o 
 -14  13   6     9669.69     9162.08   1015.89 o 
 -13  13   6     5168.06     3969.27    699.94 o 
 -12  13   6     2235.49     1813.31    613.08 o 
 -11  13   6     7168.64     8468.72    733.82 o 
 -10  13   6    10713.01     9814.69    732.40 o 
  -9  13   6     5816.81     6304.77    361.71 o 
  -8  13   6    19314.81    19183.09    519.76 o 
  -7  13   6     1296.26     1742.17    252.51 o 
  -6  13   6      615.22      338.48    199.88 o 
  -5  13   6     5722.21     5363.39    209.32 o 
  -4  13   6      807.96      938.11    158.43 o 
  -3  13   6     2256.61     2931.10    161.19 o 
  -2  13   6    11561.92     9724.18    241.10 o 
  -1  13   6   165195.05   163287.20   1618.51 o 
   0  13   6     3584.63     5343.78    198.26 o 
   1  13   6    14548.95    16057.34    326.53 o 
   2  13   6    43693.29    45263.97    678.10 o 
   3  13   6   163780.03   161039.58   2101.32 o 
   4  13   6     1250.79     1333.56    303.81 o 
   5  13   6    67842.64    65077.25   1058.73 o 
   6  13   6    73061.97    72376.56   1294.12 o 
   7  13   6     1268.08     1496.26    401.62 o 
   8  13   6      342.40      787.65    436.83 o 
   9  13   6      137.28      170.83    471.57 o 
  10  13   6     5017.10     3895.79    955.31 o 
  11  13   6      145.53     -254.27    803.38 o 
  12  13   6      600.15     -798.91   1225.49 o 
  13  13   6     9487.85    10841.00   1221.65 o 
  14  13   6     5443.11     5186.10   1103.48 o 
 -17  14   6    17016.03    14857.42   1571.84 o 
 -16  14   6      988.06     1954.94    878.36 o 
 -15  14   6      193.91     -272.91    733.24 o 
 -14  14   6     1354.32      961.79    735.79 o 
 -13  14   6     2389.67     3132.79    755.48 o 
 -12  14   6     2412.12     2174.98    674.19 o 
 -11  14   6     5638.30     5053.99    742.26 o 
 -10  14   6    13916.04    13736.30    909.89 o 
  -9  14   6    16650.82    15919.24    585.99 o 
  -8  14   6    32665.57    33052.75    728.67 o 
  -7  14   6    24632.59    25026.81    595.57 o 
  -6  14   6     7218.35     8495.18    354.29 o 
  -5  14   6     5728.65     6051.79    225.72 o 
  -4  14   6     5764.12     6821.32    233.03 o 
  -3  14   6    35807.68    32479.57    472.53 o 
  -2  14   6    10200.50     8851.78    239.20 o 
  -1  14   6    85214.77    79696.98    889.76 o 
   0  14   6        0.62     -141.45    141.45 o 
   1  14   6      137.55      -24.50    132.76 o 
   2  14   6     5544.22     5546.20    258.69 o 
   3  14   6    30324.83    26981.63    618.71 o 
   4  14   6    14460.53    13838.80    529.00 o 
   5  14   6    59404.74    57483.69    964.97 o 
   6  14   6    40421.43    40713.79   1007.38 o 
   7  14   6   111743.61   114355.75   2176.04 o 
   8  14   6    33611.77    35937.29   1072.38 o 
   9  14   6     4335.12     6276.41    866.24 o 
  10  14   6     6560.88     6412.90   1089.75 o 
  11  14   6     3740.98     2916.08   1169.34 o 
  12  14   6      812.66     -653.89    904.01 o 
  13  14   6     2107.24      928.92    928.61 o 
  14  14   6     1631.99      725.95    970.33 o 
 -17  15   6      281.71     -939.96    939.96 o 
 -16  15   6      860.91      713.15    837.78 o 
 -15  15   6       47.26     -653.59    994.65 o 
 -14  15   6    15829.63    16122.67   1199.86 o 
 -13  15   6    28032.88    26702.25   1718.90 o 
 -12  15   6    34333.29    35531.92   1455.38 o 
 -11  15   6      884.71     1733.65    631.36 o 
 -10  15   6    99546.94   100243.34   2452.17 o 
  -9  15   6    18655.05    19117.74    716.44 o 
  -8  15   6     1825.43     1556.02    251.87 o 
  -7  15   6    14356.83    13972.06    456.71 o 
  -6  15   6     3086.97     2506.29    184.33 o 
  -5  15   6    16946.88    17096.89    409.49 o 
  -4  15   6    16182.81    16854.18    365.91 o 
  -3  15   6      257.49      177.14    119.15 o 
  -2  15   6    11803.97    11826.49    274.29 o 
  -1  15   6    78618.29    78555.03    859.33 o 
   0  15   6     3023.05     3179.70    177.58 o 
   1  15   6    57508.49    58669.99    725.90 o 
   2  15   6    11203.27    11924.89    325.03 o 
   3  15   6    21070.51    20063.26    449.16 o 
   4  15   6    11620.29    11211.93    391.29 o 
   5  15   6    22979.44    22871.62    541.31 o 
   6  15   6      159.07     -153.26    351.88 o 
   7  15   6    25878.31    25662.83    916.00 o 
   8  15   6     1497.20     1588.61    477.05 o 
   9  15   6     9299.19     8428.65   1466.50 o 
  10  15   6     1372.58     1761.65    896.90 o 
  11  15   6     1197.64     -159.75   1212.02 o 
  12  15   6       31.89      509.46    957.99 o 
  13  15   6     1877.82     2786.00    984.61 o 
  14  15   6    10133.07    10890.75   1315.21 o 
 -17  16   6     2033.69     1758.12   1062.74 o 
 -16  16   6      155.97     -460.63    905.38 o 
 -15  16   6     6680.50     6343.03   1002.99 o 
 -14  16   6     2828.09     3756.63    986.91 o 
 -13  16   6      273.94      847.98    675.51 o 
 -12  16   6    11416.50     9381.90    920.04 o 
 -11  16   6    21718.38    23039.43   1228.69 o 
 -10  16   6     1173.86     1710.70    551.96 o 
  -9  16   6     9551.34    11010.92    736.25 o 
  -8  16   6    35448.21    36280.62    817.86 o 
  -7  16   6     3951.59     4462.09    295.40 o 
  -6  16   6      164.32      207.80    163.61 o 
  -5  16   6      477.96      641.28    162.57 o 
  -4  16   6    32074.60    34037.52    570.60 o 
  -3  16   6    12768.36    13657.46    287.44 o 
  -2  16   6     2012.82     2099.15    176.46 o 
  -1  16   6    24393.00    25252.39    490.34 o 
   0  16   6    31048.17    32062.76    467.32 o 
   1  16   6      276.40      278.15    150.07 o 
   2  16   6      534.15      174.99    135.53 o 
   3  16   6       95.98      317.34    231.09 o 
   4  16   6     2449.43     2917.12    340.20 o 
   5  16   6      688.14     1894.70    386.30 o 
   6  16   6     1407.44     2658.48    428.60 o 
   7  16   6      270.92      400.33    448.02 o 
   8  16   6     8421.27     9879.66    661.56 o 
   9  16   6     8616.09     8081.01   1065.50 o 
  10  16   6      112.78     -194.29    825.26 o 
  11  16   6     6813.83     5195.53   1762.49 o 
  12  16   6     2950.75     3569.42   1377.71 o 
  13  16   6     8816.67     9356.33   1404.21 o 
  14  16   6      127.53     -815.84    815.84 o 
 -17  17   6     7735.58     5526.06   1339.87 o 
 -16  17   6     1085.19      690.77    995.95 o 
 -15  17   6     2190.33     1011.55    824.73 o 
 -14  17   6     6290.06     4612.00   1076.39 o 
 -13  17   6     1709.15     1492.34    953.18 o 
 -12  17   6     4712.10     7146.85    862.51 o 
 -11  17   6    10129.97     9256.92    891.04 o 
 -10  17   6    13863.24    13097.75    850.16 o 
  -9  17   6     6230.52     6020.67    637.67 o 
  -8  17   6    39234.54    39578.40    853.66 o 
  -7  17   6      803.94      485.52    191.59 o 
  -6  17   6     1674.64     1706.73    211.06 o 
  -5  17   6      178.82       28.64    151.86 o 
  -4  17   6     1372.54     1235.59    188.92 o 
  -3  17   6      853.80     1187.41    153.83 o 
  -2  17   6    40100.20    38258.92    547.24 o 
  -1  17   6   126178.68   126592.91   1288.22 o 
   0  17   6    29507.16    29514.67    509.64 o 
   1  17   6    27976.83    27862.18    499.95 o 
   2  17   6    26997.62    26800.65    491.53 o 
   3  17   6    71081.67    70828.16   1110.80 o 
   4  17   6     1088.92      741.15    337.02 o 
   5  17   6    70143.00    66440.73   1342.66 o 
   6  17   6    75266.98    77233.73   1639.98 o 
   7  17   6      293.62      423.78    446.88 o 
   8  17   6       82.18      461.58    628.61 o 
   9  17   6      531.15      470.11    790.53 o 
  10  17   6      442.03     -276.68    814.04 o 
  11  17   6       49.70     1525.16    948.88 o 
  12  17   6      198.27     -478.74   1080.57 o 
  13  17   6    16389.78    14597.73   1581.94 o 
 -17  18   6    13721.98    10572.20   2496.25 o 
 -16  18   6      172.25     1663.39   1040.73 o 
 -15  18   6     2256.29     1621.45   1039.30 o 
 -14  18   6     1483.70     1126.02    770.86 o 
 -13  18   6      319.62     -198.95    657.07 o 
 -12  18   6     4819.40     4961.29    797.15 o 
 -11  18   6     1011.72     1606.36    643.60 o 
 -10  18   6    17769.37    17055.45   1008.92 o 
  -9  18   6    17994.90    17058.77    853.04 o 
  -8  18   6    50210.01    49172.01   1225.63 o 
  -7  18   6    42399.00    44701.37    740.61 o 
  -6  18   6     2363.69     2805.32    215.43 o 
  -5  18   6     8115.23     9241.20    300.64 o 
  -4  18   6     1465.69     1482.98    216.80 o 
  -3  18   6    57709.30    53814.43    729.70 o 
  -2  18   6    17676.04    16471.44    355.17 o 
  -1  18   6   100003.08    94623.18   1167.07 o 
   0  18   6      167.02      -26.69    204.01 o 
   1  18   6     8709.19     8677.65    308.87 o 
   2  18   6    12667.30    12187.79    397.90 o 
   3  18   6    51433.28    47717.82    834.38 o 
   4  18   6     6239.33     6372.33    473.93 o 
   5  18   6    26881.61    24222.70    780.02 o 
   6  18   6    41759.73    41990.81   1147.93 o 
   7  18   6    72130.48    76604.15   1674.40 o 
   8  18   6    47908.63    49701.21   2353.99 o 
   9  18   6     3794.32     2430.39    999.16 o 
  10  18   6    16903.83    14715.82   1372.80 o 
  11  18   6     7608.10     6862.55   1177.42 o 
  12  18   6     4862.08     3511.93   1123.89 o 
  13  18   6     2907.01     2733.47   1145.84 o 
 -16  19   6      484.66     -360.35    980.55 o 
 -15  19   6      261.98     1017.45    959.37 o 
 -14  19   6    14500.88    13981.45   1194.01 o 
 -13  19   6    11604.12    11402.63   1048.72 o 
 -12  19   6     6691.96     7758.54   1154.46 o 
 -11  19   6      993.02     1419.17    738.24 o 
 -10  19   6    93823.14    91907.60   2352.02 o 
  -9  19   6    39296.92    37226.00   1489.21 o 
  -8  19   6      500.19     1011.16    346.98 o 
  -7  19   6     5399.31     5154.52    327.12 o 
  -6  19   6    13747.60    13521.21    383.12 o 
  -5  19   6    14404.35    14634.31    371.60 o 
  -4  19   6    30617.21    30094.36    652.79 o 
  -3  19   6      689.06      729.56    150.04 o 
  -2  19   6     8264.51     9150.99    283.15 o 
  -1  19   6   140914.22   139053.47   1620.96 o 
   0  19   6      905.43      850.67    195.95 o 
   1  19   6    15469.20    15560.88    393.88 o 
   2  19   6      239.75      293.71    195.78 o 
   3  19   6    68951.22    65796.14   1146.73 o 
   4  19   6     2251.11     1662.12    381.45 o 
   5  19   6      973.95      967.18    387.19 o 
   6  19   6       43.03     -478.70    478.70 o 
   7  19   6    11242.52    11009.52    689.02 o 
   8  19   6      191.41     -473.19    693.14 o 
   9  19   6     2445.39     1892.68    878.68 o 
  10  19   6      461.62      626.15   1100.17 o 
  11  19   6        8.84       62.76    909.25 o 
  12  19   6     2465.47     1442.59   1083.09 o 
  13  19   6      177.69       27.68   1215.49 o 
 -16  20   6       84.02     -896.63    896.63 o 
 -15  20   6     2989.79     -488.89   1106.60 o 
 -14  20   6     5373.87     5494.44   1133.89 o 
 -13  20   6      609.19      675.74    691.60 o 
 -12  20   6     7439.20     5608.99    832.88 o 
 -11  20   6    39687.12    37973.44   1485.48 o 
 -10  20   6     3039.27     4299.81    750.78 o 
  -9  20   6    23639.07    24463.42    894.87 o 
  -8  20   6    19600.63    21532.73    771.50 o 
  -7  20   6     3766.85     4329.72    330.41 o 
  -6  20   6     3506.81     4233.82    288.95 o 
  -5  20   6    36686.75    38603.51    633.90 o 
  -4  20   6    11621.54    13233.37    368.98 o 
  -3  20   6      426.89      295.09    148.37 o 
  -2  20   6      282.57       78.53    152.08 o 
  -1  20   6    11631.45    12078.74    348.49 o 
   0  20   6    22901.22    22107.29    482.35 o 
   1  20   6      140.98       17.91    181.27 o 
   2  20   6     2922.48     2728.48    343.55 o 
   3  20   6     3578.46     3716.64    303.69 o 
   4  20   6     5767.39     5839.80    478.56 o 
   5  20   6       22.12      804.54    443.75 o 
   6  20   6     4253.17     5149.15    563.61 o 
   7  20   6     9054.00     9770.75    793.17 o 
   8  20   6    10106.05     9969.01   1121.17 o 
   9  20   6     3894.05     2127.89    875.03 o 
  10  20   6      470.03      865.91   1028.78 o 
  11  20   6    24245.46    26162.32   2755.32 o 
  12  20   6    23985.62    24873.62   1843.89 o 
  13  20   6     7244.36     3772.54   1205.39 o 
 -16  21   6     2427.92     2496.30   1161.09 o 
 -15  21   6      497.73     -689.82    920.64 o 
 -14  21   6      553.78     1444.16    920.47 o 
 -13  21   6     6138.08     6208.18   1185.19 o 
 -12  21   6     6398.42     7193.55    900.56 o 
 -11  21   6     2889.93     2872.58    709.83 o 
 -10  21   6     6967.59     8124.18    828.76 o 
  -9  21   6       22.69     -414.96    414.96 o 
  -8  21   6    21998.96    21251.08    780.29 o 
  -7  21   6    11624.65    11779.65    505.08 o 
  -6  21   6     5436.67     5431.29    397.97 o 
  -5  21   6       31.47      166.49    209.05 o 
  -4  21   6     3986.00     4022.81    264.86 o 
  -3  21   6     2020.02     3080.42    209.74 o 
  -2  21   6    72765.48    74301.09    995.42 o 
  -1  21   6    68345.12    70884.02    959.25 o 
   0  21   6    45652.93    46805.49    721.97 o 
   1  21   6    35183.88    34981.65    615.98 o 
   2  21   6     1192.54     1536.15    263.66 o 
   3  21   6     8455.89     8260.96    640.27 o 
   4  21   6     3730.14     3944.05    444.79 o 
   5  21   6    63389.52    59420.23   1394.24 o 
   6  21   6    42029.87    40493.83   1149.71 o 
   7  21   6     7348.91     4926.10    789.77 o 
   8  21   6     1975.02     1275.16    803.54 o 
   9  21   6     1515.41      316.78    803.82 o 
  10  21   6     1083.77      646.43    982.63 o 
  11  21   6      156.62     -834.78    834.78 o 
  12  21   6     5083.27     6116.57   1268.85 o 
  13  21   6    10885.50    10668.41   2114.19 o 
 -16  22   6      427.69     -538.30   1004.92 o 
 -15  22   6     8188.64     7961.70   1321.47 o 
 -14  22   6     1689.34     2529.15   1168.44 o 
 -13  22   6       20.77     -124.63    784.44 o 
 -12  22   6     4178.19     4787.88    828.47 o 
 -11  22   6     4454.41     4247.76    760.18 o 
 -10  22   6     7581.66     6635.61    795.07 o 
  -9  22   6     5184.15     5407.69    557.62 o 
  -8  22   6    90008.12    90086.53   1931.89 o 
  -7  22   6    30993.62    31575.19    881.45 o 
  -6  22   6      197.22       40.54    218.35 o 
  -5  22   6      956.89     1367.05    245.71 o 
  -4  22   6     6221.02     6683.34    328.47 o 
  -3  22   6    74343.76    74194.23    966.75 o 
  -2  22   6     1618.05     1314.10    198.10 o 
  -1  22   6    23288.94    24075.84    495.51 o 
   0  22   6     9662.95     9448.66    333.95 o 
   1  22   6    16134.36    15916.66    403.68 o 
   2  22   6    51782.68    49377.00    889.98 o 
   3  22   6    34448.80    30355.75    856.94 o 
   4  22   6      621.97      680.96    381.02 o 
   5  22   6    17578.26    16621.51    766.89 o 
   6  22   6    50000.55    49035.35   1283.14 o 
   7  22   6    17779.64    16328.44   1128.78 o 
   8  22   6    20765.22    21411.47   1799.75 o 
   9  22   6     5189.34     5486.88   1203.82 o 
  10  22   6    18454.00    19119.49   1705.34 o 
  11  22   6    12952.49    12473.25   1667.79 o 
  12  22   6     2344.04      910.09   1407.63 o 
  13  22   6     1155.11      548.13   1096.61 o 
 -16  23   6      890.84     1302.34   1089.23 o 
 -15  23   6        1.66     -375.74    935.60 o 
 -14  23   6    32130.35    29474.09   1919.22 o 
 -13  23   6     4423.07     3741.29   1031.19 o 
 -12  23   6      894.61     2093.45    883.63 o 
 -11  23   6     2101.50     1918.19    974.84 o 
 -10  23   6    69305.70    71914.51   1735.04 o 
  -9  23   6    12984.15    12624.69    732.48 o 
  -8  23   6       90.78     -433.33    433.33 o 
  -7  23   6    40541.14    41898.03   1213.23 o 
  -6  23   6     3191.84     2713.34    348.56 o 
  -5  23   6    38865.28    39520.03    794.96 o 
  -4  23   6    73635.66    72372.46   1229.49 o 
  -3  23   6     1355.04     1721.54    197.45 o 
  -2  23   6    10137.95     9937.09    334.83 o 
  -1  23   6   101154.89   101849.27   1242.91 o 
   0  23   6      664.79      666.32    212.70 o 
   1  23   6      173.40      816.74    203.56 o 
   2  23   6    23194.96    24099.65    656.71 o 
   3  23   6    80914.38    79007.15   1518.68 o 
   4  23   6       31.89     -320.88    398.59 o 
   5  23   6      385.68      300.74    459.10 o 
   6  23   6     1245.37      778.24    628.68 o 
   7  23   6     9584.67     8012.10   1018.96 o 
   8  23   6     2710.71     2907.74    892.83 o 
   9  23   6     1937.02     1196.14    885.52 o 
  10  23   6      215.63     -796.47    796.47 o 
  11  23   6     3114.84     3337.12   1125.67 o 
  12  23   6     1076.66     1318.71   1063.32 o 
  13  23   6    11193.72    10428.29   1492.19 o 
 -16  24   6      968.01     1045.66   1133.60 o 
 -15  24   6     1299.84     -668.40    997.36 o 
 -14  24   6     9869.77    10344.02   1373.03 o 
 -13  24   6       71.89     -819.37    819.37 o 
 -12  24   6     2334.49      446.65    822.66 o 
 -11  24   6    33298.79    32152.15   1451.13 o 
 -10  24   6     1682.46     1753.61    616.61 o 
  -9  24   6    13961.05    12639.56    760.29 o 
  -8  24   6     6910.01     7458.15    638.16 o 
  -7  24   6     9202.13    11019.82    798.19 o 
  -6  24   6    41763.51    43353.05   1016.92 o 
  -5  24   6    72345.55    76495.38   1243.13 o 
  -4  24   6      151.32      417.91    220.72 o 
  -3  24   6    15499.39    14587.99    437.32 o 
  -2  24   6      164.77      252.06    183.25 o 
  -1  24   6       49.99      570.70    223.70 o 
   0  24   6     2607.91     2540.93    245.09 o 
   1  24   6    23895.75    23123.72    534.97 o 
   2  24   6     7848.50     7236.63    496.06 o 
   3  24   6     9064.86     8320.72    694.63 o 
   4  24   6     5134.58     5052.13    569.04 o
[truncated: 1,051,002 more chars]
